# Supplementary material for: Winter diet of bats in working forests of the southeastern U.S. Coastal Plain
Source: Sci Rep. 2024 Jun 4;14:12778. doi: 10.1038/s41598-024-63062-3 (PMC11150266; doi:10.1038/s41598-024-63062-3)
Supplement: Supplementary file 2 — Supplementary Information 2. [file 41598_2024_63062_MOESM2_ESM.xlsx]

## Sheet: Sheet1
OTU	Kingdom	Phylum	Class	Order	Family	Genus	Species	Eptesicus fuscus	Lasiurus borealis	Lasiurus cinereus	Lasiurus seminolus	Myotis austroriparius	Nycticeius humeralis	Perimyotis subflavus
OTU1	k__Animalia	p__Arthropoda	c__Insecta	o__Coleoptera	f__Cantharidae	g__Podabrus	s__Podabrus nothoides	796	2	0	170	3	2169245	252333
OTU3	k__Animalia	p__Arthropoda	c__Insecta	o__Coleoptera	NA	NA	NA	50649	139635	0	379588	84	423438	0
OTU4	k__Animalia	p__Arthropoda	c__Insecta	o__Diptera	NA	NA	NA	270256	0	0	116378	1	104130	392178
OTU5	k__Animalia	p__Arthropoda	c__Arachnida	o__Araneae	NA	NA	NA	112733	120207	5576	172009	290548	115972	386
OTU6	k__Animalia	p__Arthropoda	c__Insecta	o__Diptera	f__Psychodidae	g__Psychoda	s__Psychoda alternata	1	0	0	3432	0	686613	15916
OTU7	k__Animalia	p__Arthropoda	c__Insecta	o__Lepidoptera	f__Tortricidae	g__Argyrotaenia	s__Argyrotaenia pinatubana	186014	23066	166	287606	215633	45164	243
OTU9	k__Animalia	p__Arthropoda	c__Insecta	o__Diptera	f__Limoniidae	g__Erioptera	s__Erioptera caliptera	477	36	0	295889	1	424589	157487
OTU10	k__Animalia	p__Arthropoda	c__Insecta	o__Megaloptera	f__Corydalidae	g__Chauliodes	s__Chauliodes rastricornis	98207	72743	0	369123	0	72066	117
OTU11	k__Animalia	p__Arthropoda	c__Insecta	o__Lepidoptera	f__Erebidae	g__Hypena	s__Hypena scabra	4	81136	366706	34	0	1	0
OTU12	k__Animalia	p__Arthropoda	c__Insecta	o__Lepidoptera	f__Tortricidae	g__Chimoptesis	s__Chimoptesis gerulae	163232	3133	0	241785	58564	312	5946
OTU13	k__Animalia	p__Arthropoda	c__Insecta	o__Lepidoptera	f__Tortricidae	g__Rhyacionia	s__Rhyacionia frustrana	945	44101	0	165315	357	197411	18506
OTU16	k__Animalia	p__Arthropoda	c__Insecta	o__Diptera	f__Chironomidae	g__Microtendipes	NA	0	0	0	17	150783	65197	158999
OTU17	k__Animalia	p__Arthropoda	c__Insecta	o__Diptera	f__Limoniidae	g__Rhipidia	NA	7263	15800	65	104459	226457	14683	831
OTU18	k__Animalia	p__Arthropoda	c__Insecta	o__Hymenoptera	f__Xyelidae	g__Xyela	NA	23	51344	45	425024	0	618	23
OTU19	k__Animalia	p__Arthropoda	c__Insecta	o__Diptera	f__Drosophilidae	g__Scaptomyza	s__Scaptomyza pallida	1	0	0	0	0	165881	0
OTU20	k__Animalia	p__Arthropoda	c__Insecta	o__Ephemeroptera	f__Heptageniidae	g__Maccaffertium	s__Maccaffertium smithae	1	0	0	4	0	314963	0
OTU21	k__Animalia	p__Arthropoda	c__Insecta	o__Diptera	f__Limoniidae	NA	NA	0	1	0	4491	18116	159418	136446
OTU22	k__Animalia	p__Arthropoda	c__Insecta	o__Diptera	f__Mycetophilidae	g__Mycetophila	NA	7	138	0	56122	234510	46720	54
OTU23	k__Animalia	p__Arthropoda	c__Insecta	o__Diptera	f__Psychodidae	NA	NA	2	97747	0	30344	155355	2	123518
OTU24	k__Animalia	p__Arthropoda	c__Insecta	o__Diptera	f__Chironomidae	NA	NA	0	41542	0	753	183	228478	527
OTU25	k__Animalia	p__Arthropoda	c__Insecta	o__Diptera	f__Chironomidae	g__Chironomus	NA	64	0	0	179629	18	79873	37845
OTU26	k__Animalia	p__Arthropoda	c__Insecta	o__Lepidoptera	NA	NA	NA	7	1	0	2287	20514	224281	3290
OTU27	k__Animalia	p__Arthropoda	c__Insecta	o__Lepidoptera	f__Tortricidae	g__Pseudexentera	s__Pseudexentera haracana	0	0	0	82	249347	11	0
OTU28	k__Animalia	p__Arthropoda	c__Insecta	o__Diptera	f__Psychodidae	NA	NA	0	17	0	17790	13	5507	222132
OTU29	k__Animalia	p__Arthropoda	c__Insecta	o__Diptera	f__Tipulidae	g__Nephrotoma	s__Nephrotoma ferruginea	79	54	218421	35	20469	1350	0
OTU30	k__Animalia	p__Arthropoda	c__Insecta	o__Diptera	NA	NA	NA	0	0	0	232424	0	6046	0
OTU31	k__Animalia	p__Arthropoda	c__Insecta	o__Coleoptera	f__Scarabaeidae	g__Dyscinetus	s__Dyscinetus morator	0	16027	208822	223	0	6	0
OTU32	k__Animalia	p__Arthropoda	c__Insecta	o__Diptera	f__Chironomidae	g__Chironomus	NA	0	0	0	0	424008	2	4967
OTU33	k__Animalia	p__Arthropoda	c__Insecta	o__Coleoptera	f__Carabidae	g__Oodes	s__Oodes amaroides	209870	0	0	53	27	22706	0
OTU34	k__Animalia	p__Arthropoda	c__Insecta	o__Trichoptera	f__Dipseudopsidae	g__Phylocentropus	s__Phylocentropus placidus	182	4755	0	1411	175507	13	35577
OTU35	k__Animalia	p__Arthropoda	c__Insecta	o__Hymenoptera	NA	NA	NA	0	0	0	0	0	0	196253
OTU36	k__Animalia	p__Arthropoda	c__Insecta	o__Lepidoptera	f__Geometridae	g__Thysanopyga	s__Thysanopyga intractata	0	18772	0	187251	0	0	0
OTU37	k__Animalia	p__Arthropoda	c__Insecta	o__Lepidoptera	f__Geometridae	g__Eupithecia	NA	0	75270	0	142618	1	0	0
OTU38	k__Animalia	p__Arthropoda	c__Insecta	o__Diptera	f__Trichoceridae	NA	NA	15	0	0	1	189981	0	0
OTU39	k__Animalia	p__Arthropoda	c__Insecta	o__Lepidoptera	f__Noctuidae	g__Sericaglaea	s__Sericaglaea signata	47	176731	0	207	17	148	33
OTU40	k__Animalia	p__Arthropoda	c__Insecta	o__Diptera	f__Limoniidae	NA	NA	0	0	0	154242	0	116823	11012
OTU42	k__Animalia	p__Arthropoda	c__Insecta	o__Coleoptera	f__Hydrophilidae	g__Helocombus	s__Helocombus bifidus	10079	5672	0	178958	20	12810	3029
OTU43	k__Animalia	p__Arthropoda	c__Insecta	o__Psocodea	f__Amphipsocidae	g__Polypsocus	s__Polypsocus corruptus	0	945	74	1080	68954	11804	72936
OTU45	k__Animalia	p__Arthropoda	c__Insecta	o__Lepidoptera	f__Gelechiidae	g__Dichomeris	s__Dichomeris punctipennella	2941	352	0	117	1	144097	893
OTU46	k__Animalia	p__Arthropoda	c__Insecta	o__Lepidoptera	f__Tortricidae	g__Gretchena	s__Gretchena bolliana	0	0	0	46	1	144125	0
OTU47	k__Animalia	p__Arthropoda	c__Insecta	o__Diptera	f__Limoniidae	g__Erioptera	s__Erioptera septemtrionis	0	0	0	29776	0	116244	297
OTU48	k__Animalia	p__Arthropoda	c__Insecta	o__Diptera	f__Culicidae	g__Culex	NA	86	931	0	65623	14582	64475	4622
OTU50	k__Animalia	p__Arthropoda	c__Insecta	o__Diptera	NA	NA	NA	4516	1424	0	2905	0	895	125706
OTU51	k__Animalia	p__Arthropoda	c__Insecta	o__Lepidoptera	f__Tortricidae	g__Chimoptesis	s__Chimoptesis pennsylvaniana	548	0	0	116331	562	1941	0
OTU52	k__Animalia	p__Arthropoda	c__Insecta	o__Coleoptera	NA	NA	NA	0	0	0	118139	0	1	0
OTU53	k__Animalia	p__Arthropoda	c__Insecta	o__Lepidoptera	f__Tortricidae	g__Clepsis	s__Clepsis peritana	331	24881	0	41524	4	75385	1140
OTU54	k__Animalia	p__Arthropoda	c__Insecta	o__Coleoptera	f__Curculionidae	g__Hylobius	s__Hylobius pales	112167	0	6963	14	1	25	0
OTU55	k__Animalia	p__Arthropoda	c__Insecta	o__Lepidoptera	f__Tortricidae	g__Pammene	s__Pammene nr felicitana	4324	29577	0	49200	0	38318	0
OTU56	k__Animalia	p__Arthropoda	c__Insecta	o__Lepidoptera	f__Noctuidae	g__Eupsilia	s__Eupsilia vinulenta	32	24468	0	82281	1	322	9
OTU57	k__Animalia	p__Arthropoda	c__Insecta	o__Coleoptera	f__Dytiscidae	g__Agabus	s__Agabus colymbus	0	0	0	0	114660	0	0
OTU58	k__Animalia	p__Arthropoda	c__Insecta	o__Lepidoptera	f__Notodontidae	g__Symmerista	s__Symmerista albifrons	0	107186	6	16	0	0	0
OTU59	k__Animalia	p__Arthropoda	c__Insecta	o__Lepidoptera	f__Nolidae	g__Nola	s__Nola clethrae	0	0	0	107993	1	188	0
OTU60	k__Animalia	p__Arthropoda	c__Insecta	o__Lepidoptera	f__Noctuidae	g__Orthosia	s__Orthosia hibisci	0	20480	17083	68773	0	0	0
OTU61	k__Animalia	p__Arthropoda	c__Insecta	o__Diptera	f__Chironomidae	g__Chironomus	NA	0	0	0	405	0	101797	149
OTU62	k__Animalia	p__Arthropoda	c__Insecta	o__Coleoptera	f__Carabidae	g__Chlaenius	s__Chlaenius laticollis	101572	0	0	2	0	0	0
OTU63	k__Animalia	p__Arthropoda	c__Insecta	o__Diptera	f__Chironomidae	g__Chironomus	s__Chironomus harpi	254	477	0	11948	889	128585	9
OTU64	k__Animalia	p__Arthropoda	c__Insecta	o__Coleoptera	NA	NA	NA	0	0	0	95695	0	13	0
OTU65	k__Animalia	p__Arthropoda	c__Insecta	o__Diptera	f__Chironomidae	NA	NA	26	0	0	43799	1556	68845	31132
OTU66	k__Animalia	p__Arthropoda	c__Insecta	o__Trichoptera	f__Hydropsychidae	g__Cheumatopsyche	s__Cheumatopsyche analis	0	0	0	0	396	92178	338
OTU67	k__Animalia	p__Arthropoda	c__Insecta	o__Diptera	NA	NA	NA	1	87060	0	6440	1	0	0
OTU69	k__Animalia	p__Arthropoda	c__Insecta	o__Diptera	f__Limoniidae	NA	NA	0	0	0	90339	1	6390	383
OTU70	k__Animalia	p__Arthropoda	c__Insecta	o__Lepidoptera	f__Geometridae	g__Melanolophia	NA	93748	26	0	0	0	0	0
OTU71	k__Animalia	p__Arthropoda	c__Insecta	o__Lepidoptera	f__Tortricidae	g__Cydia	NA	29145	3368	0	26354	5621	31547	3051
OTU72	k__Animalia	p__Arthropoda	c__Insecta	o__Neuroptera	f__Chrysopidae	g__Chrysoperla	s__Chrysoperla rufilabris	0	77602	7	2699	999	7458	0
OTU73	k__Animalia	p__Arthropoda	c__Insecta	o__Lepidoptera	f__Gelechiidae	g__Gnorimoschema	s__Gnorimoschema gallaeasterella	0	0	0	1	85608	170	0
OTU74	k__Animalia	p__Arthropoda	c__Insecta	o__Coleoptera	f__Curculionidae	NA	NA	0	96	0	433	3059	95847	0
OTU75	k__Animalia	p__Arthropoda	c__Insecta	o__Diptera	f__Chironomidae	NA	NA	0	0	0	151	16763	62142	7116
OTU76	k__Animalia	p__Arthropoda	c__Insecta	o__Diptera	f__Limoniidae	g__Rhipidia	NA	0	7	65	27754	58362	443	1255
OTU77	k__Animalia	p__Arthropoda	c__Insecta	o__Diptera	f__Chironomidae	g__Dicrotendipes	s__Dicrotendipes tritomus	0	1	0	1	94741	0	1958
OTU78	k__Animalia	p__Arthropoda	c__Insecta	o__Diptera	f__Limoniidae	NA	NA	0	0	0	2625	0	116049	0
OTU80	k__Animalia	p__Arthropoda	c__Insecta	o__Diptera	f__Chironomidae	NA	NA	0	0	0	0	70572	0	27433
OTU82	k__Animalia	p__Arthropoda	c__Insecta	o__Coleoptera	NA	NA	NA	0	0	0	82030	0	0	0
OTU83	k__Animalia	p__Arthropoda	c__Insecta	o__Lepidoptera	f__Gelechiidae	g__Telphusa	s__Telphusa longifasciella	73261	0	0	9	0	0	6627
OTU84	k__Animalia	p__Arthropoda	c__Insecta	o__Coleoptera	f__Scirtidae	NA	NA	0	0	0	3658	0	19838	52057
OTU85	k__Animalia	p__Arthropoda	c__Insecta	o__Diptera	NA	NA	NA	0	0	0	0	0	88262	0
OTU86	k__Animalia	p__Arthropoda	c__Arachnida	o__Araneae	f__Philodromidae	g__Philodromus	NA	0	25694	0	43113	0	28	0
OTU87	k__Animalia	p__Arthropoda	c__Insecta	o__Diptera	f__Psychodidae	g__Psychoda	NA	3	3	4	23427	9	2	71864
OTU89	k__Animalia	p__Arthropoda	c__Insecta	o__Coleoptera	NA	NA	NA	0	0	0	67254	0	27	0
OTU90	k__Animalia	p__Arthropoda	c__Insecta	o__Coleoptera	f__Tenebrionidae	g__Neomida	s__Neomida bicornis	0	0	0	0	0	32003	0
OTU91	k__Animalia	p__Arthropoda	c__Insecta	o__Diptera	f__Chironomidae	g__Orthocladius	s__Orthocladius oliveri	0	0	143	12	85877	0	0
OTU92	k__Animalia	p__Arthropoda	c__Insecta	o__Lepidoptera	f__Noctuidae	g__Psaphida	s__Psaphida rolandi	0	0	0	65660	0	1	0
OTU93	k__Animalia	p__Arthropoda	c__Insecta	o__Lepidoptera	f__Tineidae	g__Nemapogon	s__Nemapogon interstitiella	5	0	0	33	12709	396	44502
OTU94	k__Animalia	p__Arthropoda	c__Insecta	o__Diptera	f__Chironomidae	g__Phaenopsectra	NA	0	4	0	0	0	0	56754
OTU95	k__Animalia	p__Arthropoda	c__Insecta	o__Hemiptera	f__Aphididae	g__Acyrthosiphon	s__Acyrthosiphon pisum	0	0	0	0	0	27401	39
OTU96	k__Animalia	p__Arthropoda	c__Insecta	o__Diptera	NA	NA	NA	83897	0	0	0	0	0	25
OTU97	k__Animalia	p__Arthropoda	c__Insecta	o__Coleoptera	NA	NA	NA	0	0	0	57011	0	0	0
OTU98	k__Animalia	p__Arthropoda	c__Insecta	o__Psocodea	f__Peripsocidae	g__Peripsocus	s__Peripsocus madidus	1	0	20	0	54067	78	0
OTU99	k__Animalia	p__Arthropoda	c__Insecta	o__Lepidoptera	f__Noctuidae	g__Feralia	s__Feralia major	0	0	0	53637	0	0	0
OTU100	k__Animalia	p__Arthropoda	c__Insecta	o__Diptera	NA	NA	NA	0	0	0	0	0	10	49987
OTU101	k__Animalia	p__Arthropoda	c__Insecta	o__Lepidoptera	f__Depressariidae	g__Agonopterix	s__Agonopterix walsinghamella	0	0	0	49960	0	174	78
OTU102	k__Animalia	p__Arthropoda	c__Insecta	o__Coleoptera	f__Hydrophilidae	g__Hydrobiomorpha	s__Hydrobiomorpha casta	50985	0	0	0	0	0	0
OTU103	k__Animalia	p__Arthropoda	c__Insecta	o__Lepidoptera	f__Erebidae	g__Sigela	s__Sigela brauneata	141	44422	0	6979	0	0	0
OTU104	k__Animalia	p__Arthropoda	c__Insecta	o__Lepidoptera	NA	NA	NA	0	2	0	506	48089	2	86
OTU105	k__Animalia	p__Arthropoda	c__Insecta	o__Coleoptera	f__Carabidae	g__Notiobia	s__Notiobia terminata	0	0	0	0	0	61748	0
OTU106	k__Animalia	p__Arthropoda	c__Insecta	o__Lepidoptera	f__Crambidae	g__Eudonia	s__Eudonia heterosalis	0	722	0	1312	0	46032	0
OTU107	k__Animalia	p__Arthropoda	c__Insecta	o__Lepidoptera	f__Noctuidae	g__Elaphria	s__Elaphria versicolor	0	0	0	44578	0	1171	0
OTU108	k__Animalia	p__Arthropoda	c__Insecta	o__Diptera	f__Chironomidae	g__Chironomus	s__Chironomus cf decorus	8760	16	2	307	43365	30504	918
OTU109	k__Animalia	p__Arthropoda	c__Insecta	o__Lepidoptera	f__Erebidae	g__Phalaenophana	s__Phalaenophana pyramusalis	0	0	0	44104	0	0	0
OTU110	k__Animalia	p__Arthropoda	c__Insecta	o__Lepidoptera	f__Geometridae	g__Eupithecia	s__Eupithecia jejunata	0	0	0	51119	1	0	0
OTU112	k__Animalia	p__Arthropoda	c__Insecta	o__Lepidoptera	f__Sphingidae	g__Deidamia	s__Deidamia inscriptum	0	42881	0	0	0	0	0
OTU113	k__Animalia	p__Arthropoda	c__Insecta	o__Lepidoptera	f__Geometridae	g__Hethemia	s__Hethemia pistasciaria	0	18888	0	24666	0	0	0
OTU114	k__Animalia	p__Arthropoda	c__Insecta	o__Diptera	f__Chironomidae	NA	NA	1	0	0	17	724	40623	586
OTU115	k__Animalia	p__Arthropoda	c__Insecta	o__Lepidoptera	f__Geometridae	g__Hypagyrtis	s__Hypagyrtis unipunctata	0	5450	0	4	42489	0	0
OTU116	k__Animalia	p__Arthropoda	c__Insecta	o__Lepidoptera	f__Noctuidae	g__Cerastis	s__Cerastis tenebrifera	0	56623	0	8932	0	0	0
OTU117	k__Animalia	p__Arthropoda	c__Insecta	o__Lepidoptera	f__Noctuidae	g__Egira	s__Egira alternans	0	19276	244	22376	1	0	0
OTU119	k__Animalia	p__Arthropoda	c__Insecta	o__Lepidoptera	f__Pyralidae	g__Tulsa	s__Tulsa finitella	0	39933	0	0	0	0	0
OTU120	k__Animalia	p__Arthropoda	c__Insecta	o__Diptera	f__Limoniidae	g__Metalimnobia	s__Metalimnobia novaeangliae	0	0	0	25352	0	13442	493
OTU121	k__Animalia	p__Arthropoda	c__Insecta	o__Lepidoptera	f__Tortricidae	NA	NA	0	0	0	33574	0	0	4130
OTU122	k__Animalia	p__Arthropoda	c__Insecta	o__Coleoptera	f__Hydrophilidae	g__Hydrobiomorpha	s__Hydrobiomorpha casta	74647	0	0	0	0	0	0
OTU124	k__Animalia	p__Arthropoda	c__Insecta	o__Neuroptera	f__Hemerobiidae	g__Micromus	s__Micromus posticus	8403	24	180	23378	6663	914	800
OTU125	k__Animalia	p__Arthropoda	c__Insecta	o__Lepidoptera	f__Noctuidae	g__Calophasia	s__Calophasia lunula	0	0	0	0	37590	0	0
OTU126	k__Animalia	p__Arthropoda	c__Insecta	o__Coleoptera	f__Hydrophilidae	g__Helocombus	s__Helocombus bifidus	6967	2626	0	98692	32	8600	1367
OTU127	k__Animalia	p__Arthropoda	c__Insecta	o__Lepidoptera	f__Gelechiidae	g__Coleotechnites	NA	101	90	0	11669	0	37096	1883
OTU128	k__Animalia	p__Arthropoda	c__Insecta	o__Lepidoptera	f__Erebidae	g__Hypenodes	s__Hypenodes franclemonti	41	59974	0	154	7	10244	1634
OTU129	k__Animalia	p__Arthropoda	c__Insecta	o__Diptera	f__Limoniidae	g__Geranomyia	NA	0	0	0	1173	0	51837	0
OTU130	k__Animalia	p__Arthropoda	c__Insecta	o__Lepidoptera	NA	NA	NA	0	0	0	42525	0	0	0
OTU131	k__Animalia	p__Arthropoda	c__Insecta	o__Hymenoptera	f__Xyelidae	g__Xyela	s__Xyela bakeri	0	20	0	72	0	0	55609
OTU132	k__Animalia	p__Arthropoda	c__Insecta	o__Lepidoptera	f__Tineidae	g__Nemapogon	s__Nemapogon acapnopennella	0	0	0	0	0	0	34028
OTU134	k__Animalia	p__Arthropoda	c__Insecta	o__Diptera	f__Limoniidae	g__Dicranomyia	NA	5211	14584	0	2325	87	15437	0
OTU135	k__Animalia	p__Arthropoda	c__Insecta	o__Coleoptera	f__Carabidae	NA	NA	0	0	0	0	0	61144	0
OTU136	k__Animalia	p__Arthropoda	c__Arachnida	o__Araneae	f__Anyphaenidae	g__Hibana	NA	0	0	0	160	4	31627	748
OTU138	k__Animalia	p__Arthropoda	c__Insecta	o__Lepidoptera	f__Gelechiidae	g__Dichomeris	s__Dichomeris aglaia	0	0	0	3	7	31343	0
OTU139	k__Animalia	p__Arthropoda	c__Insecta	o__Coleoptera	f__Curculionidae	g__Euwallacea	s__Euwallacea validus	1	0	0	0	0	234	29429
OTU140	k__Animalia	p__Arthropoda	c__Insecta	o__Lepidoptera	f__Erebidae	g__Schrankia	s__Schrankia macula	0	27483	263	1675	0	0	0
OTU141	k__Animalia	p__Arthropoda	c__Insecta	o__Diptera	f__Limoniidae	g__Dicranomyia	NA	0	7857	0	11879	0	10442	0
OTU142	k__Animalia	p__Arthropoda	c__Insecta	o__Lepidoptera	f__Tortricidae	g__Rhopobota	s__Rhopobota dietziana	43	0	0	2029	27753	53	0
OTU145	k__Animalia	p__Arthropoda	c__Insecta	o__Diptera	f__Limoniidae	g__Molophilus	s__Molophilus forcipulus	0	0	0	3044	0	24360	10498
OTU146	k__Animalia	p__Arthropoda	c__Insecta	o__Lepidoptera	f__Noctuidae	g__Mythimna	s__Mythimna unipuncta	0	17	0	29017	0	0	0
OTU147	k__Animalia	p__Arthropoda	c__Insecta	o__Lepidoptera	f__Erebidae	g__Phoberia	s__Phoberia atomaris	0	16	0	54895	0	0	0
OTU148	k__Animalia	p__Arthropoda	c__Insecta	o__Diptera	f__Cecidomyiidae	NA	NA	0	0	0	0	0	0	27284
OTU149	k__Animalia	p__Arthropoda	c__Insecta	o__Hymenoptera	f__Xyelidae	g__Xyela	NA	23708	39	0	11729	0	0	416
OTU150	k__Animalia	p__Arthropoda	c__Insecta	o__Lepidoptera	f__Geometridae	g__Macaria	s__Macaria minorata	0	0	0	44675	465	0	0
OTU151	k__Animalia	p__Arthropoda	c__Insecta	o__Lepidoptera	f__Gelechiidae	g__Dichomeris	s__Dichomeris georgiella	0	0	0	0	27272	0	0
OTU152	k__Animalia	p__Arthropoda	c__Insecta	o__Coleoptera	NA	NA	NA	342	0	0	0	0	26889	0
OTU153	k__Animalia	p__Arthropoda	c__Insecta	o__Lepidoptera	f__Cosmopterigidae	g__Perimede	s__Perimede erransella	0	1	0	30339	0	0	0
OTU154	k__Animalia	p__Arthropoda	c__Arachnida	o__Araneae	f__Anyphaenidae	g__Anyphaena	NA	7	270	0	551	1920	23452	67
OTU155	k__Animalia	p__Arthropoda	c__Insecta	o__Lepidoptera	f__Erebidae	g__Mocis	s__Mocis marcida	0	0	0	26179	0	0	0
OTU156	k__Animalia	p__Arthropoda	c__Insecta	o__Psocodea	f__Dasydemellidae	g__Teliapsocus	NA	13648	114	0	4	831	10153	229
OTU157	k__Animalia	p__Arthropoda	c__Insecta	o__Lepidoptera	f__Erebidae	g__Apantesis	s__Apantesis vittata	0	0	0	24986	0	0	0
OTU158	k__Animalia	p__Arthropoda	c__Insecta	o__Diptera	f__Chironomidae	g__Thienemannimyia	NA	0	0	0	0	8005	0	17361
OTU159	k__Animalia	p__Arthropoda	c__Insecta	o__Lepidoptera	f__Crambidae	g__Udea	NA	0	14933	22476	3366	0	57	0
OTU160	k__Animalia	p__Arthropoda	c__Insecta	o__Lepidoptera	f__Gracillariidae	g__Caloptilia	s__Caloptilia sassafrasella	1	0	0	0	0	0	24242
OTU161	k__Animalia	p__Arthropoda	c__Insecta	o__Coleoptera	f__Scarabaeidae	g__Phyllophaga	s__Phyllophaga fraterna	26495	0	0	0	0	0	0
OTU162	k__Animalia	p__Arthropoda	c__Insecta	o__Diptera	f__Tipulidae	NA	NA	16	0	0	467	0	0	22358
OTU164	k__Animalia	p__Arthropoda	c__Insecta	o__Lepidoptera	f__Geometridae	g__Nemoria	s__Nemoria saturiba	0	0	0	20999	0	0	0
OTU165	k__Animalia	p__Arthropoda	c__Arachnida	o__Mesostigmata	f__Phytoseiidae	NA	NA	0	0	0	21097	0	0	0
OTU166	k__Animalia	p__Arthropoda	c__Insecta	o__Lepidoptera	f__Noctuidae	g__Condica	s__Condica vecors	0	0	0	22762	0	0	0
OTU167	k__Animalia	p__Arthropoda	c__Insecta	o__Coleoptera	NA	NA	NA	0	4	0	0	0	9	20293
OTU168	k__Animalia	p__Arthropoda	c__Insecta	o__Coleoptera	NA	NA	NA	0	0	0	0	1	20143	0
OTU169	k__Animalia	p__Arthropoda	c__Insecta	o__Diptera	f__Cecidomyiidae	NA	NA	0	191	0	410	0	23638	0
OTU170	k__Animalia	p__Arthropoda	c__Insecta	o__Lepidoptera	f__Gelechiidae	g__Dichomeris	s__Dichomeris ligulella	0	57	0	4198	15915	292	0
OTU171	k__Animalia	p__Arthropoda	c__Insecta	o__Hemiptera	f__Cicadellidae	NA	NA	0	4254	0	470	0	16183	494
OTU172	k__Animalia	p__Arthropoda	c__Insecta	o__Lepidoptera	f__Geometridae	g__Phaeoura	s__Phaeoura quernaria	0	0	0	19672	0	0	0
OTU173	k__Animalia	p__Arthropoda	c__Insecta	o__Diptera	f__Mycetophilidae	g__Mycetophila	s__Mycetophila ocellus	0	0	0	23577	72	33	0
OTU174	k__Animalia	p__Arthropoda	c__Insecta	o__Diptera	f__Chironomidae	g__Polypedilum	NA	0	0	0	0	8239	0	10964
OTU175	k__Animalia	p__Arthropoda	c__Insecta	o__Coleoptera	f__Curculionidae	g__Xylosandrus	s__Xylosandrus crassiusculus	0	14	0	1850	2	1385	16350
OTU176	k__Animalia	p__Arthropoda	c__Insecta	o__Diptera	f__Limoniidae	g__Erioptera	s__Erioptera parva	0	0	0	1	0	0	32015
OTU177	k__Animalia	p__Arthropoda	c__Insecta	o__Coleoptera	f__Hydrophilidae	g__Hydrobiomorpha	s__Hydrobiomorpha casta	21942	0	0	0	0	0	0
OTU178	k__Animalia	p__Arthropoda	c__Insecta	o__Coleoptera	f__Carabidae	g__Dromius	s__Dromius piceus	0	0	0	0	0	18610	0
OTU179	k__Animalia	p__Arthropoda	c__Insecta	o__Hemiptera	f__Corixidae	g__Corisella	s__Corisella edulis	0	0	0	0	17980	0	0
OTU180	k__Animalia	p__Arthropoda	c__Insecta	o__Diptera	f__Cecidomyiidae	NA	NA	0	0	0	0	0	0	16769
OTU181	k__Animalia	p__Arthropoda	c__Insecta	o__Coleoptera	f__Chrysomelidae	g__Paria	s__Paria fragariae	0	94	0	0	0	16593	0
OTU182	k__Animalia	p__Arthropoda	c__Insecta	o__Diptera	f__Tachinidae	g__Admontia	NA	0	0	0	0	16593	0	0
OTU183	k__Animalia	p__Arthropoda	c__Insecta	o__Lepidoptera	f__Gracillariidae	g__Caloptilia	s__Caloptilia bimaculatella	0	0	0	115	0	0	16752
OTU184	k__Animalia	p__Arthropoda	c__Insecta	o__Lepidoptera	f__Tortricidae	g__Platynota	s__Platynota flavedana	17162	0	0	58	0	0	0
OTU185	k__Animalia	p__Arthropoda	c__Insecta	o__Lepidoptera	f__Gelechiidae	g__Gelechia	NA	0	0	0	0	0	0	16013
OTU186	k__Animalia	p__Arthropoda	c__Insecta	o__Hemiptera	f__Corixidae	g__Trichocorixa	s__Trichocorixa borealis	1724	0	0	0	0	14203	0
OTU187	k__Animalia	p__Arthropoda	c__Insecta	o__Lepidoptera	f__Tineidae	g__Homosetia	NA	0	0	0	1584	0	0	14951
OTU188	k__Animalia	p__Arthropoda	c__Insecta	o__Diptera	NA	NA	NA	0	0	0	8530	1128	5896	300
OTU189	k__Animalia	p__Arthropoda	c__Insecta	o__Diptera	NA	NA	NA	0	0	0	0	18512	0	395
OTU190	k__Animalia	p__Arthropoda	c__Insecta	o__Lepidoptera	f__Tortricidae	g__Pseudexentera	s__Pseudexentera knudsoni	0	0	0	15820	18	3	0
OTU191	k__Animalia	p__Arthropoda	c__Insecta	o__Coleoptera	f__Carabidae	g__Loxandrus	s__Loxandrus cincinnati	79783	0	0	0	0	5184	0
OTU193	k__Animalia	p__Arthropoda	c__Insecta	o__Coleoptera	f__Scarabaeidae	g__Phyllophaga	s__Phyllophaga foxii	14697	0	0	0	0	0	0
OTU194	k__Animalia	p__Arthropoda	c__Insecta	o__Lepidoptera	f__Tortricidae	g__Platynota	s__Platynota rostrana	51	309	0	4409	21	216	9280
OTU195	k__Animalia	p__Arthropoda	c__Insecta	o__Coleoptera	f__Hydrophilidae	NA	NA	28	0	0	15	0	13854	62
OTU197	k__Animalia	p__Arthropoda	c__Insecta	o__Lepidoptera	f__Noctuidae	g__Phosphila	s__Phosphila turbulenta	0	19707	0	307	0	0	0
OTU198	k__Animalia	p__Arthropoda	c__Insecta	o__Diptera	f__Cecidomyiidae	NA	NA	0	0	0	0	0	13300	58
OTU199	k__Animalia	p__Arthropoda	c__Arachnida	o__Araneae	f__Theridiidae	g__Theridion	s__Theridion glaucescens	0	0	0	1	12107	0	1110
OTU200	k__Animalia	p__Arthropoda	c__Insecta	o__Diptera	f__Chironomidae	NA	NA	0	0	0	0	1117	0	13279
OTU202	k__Animalia	p__Arthropoda	c__Insecta	o__Lepidoptera	f__Sesiidae	g__Synanthedon	s__Synanthedon acerni	0	0	0	16199	0	0	0
OTU204	k__Animalia	p__Arthropoda	c__Insecta	o__Lepidoptera	f__Depressariidae	g__Pseuderotis	s__Pseuderotis obiterella	0	9289	0	3746	0	0	0
OTU205	k__Animalia	p__Arthropoda	c__Insecta	o__Coleoptera	f__Anthribidae	NA	NA	15	0	0	12532	0	0	0
OTU206	k__Animalia	p__Arthropoda	c__Insecta	o__Coleoptera	f__Mycetophagidae	g__Litargus	s__Litargus sexpunctatus	0	0	0	13284	0	441	0
OTU207	k__Animalia	p__Arthropoda	c__Insecta	o__Coleoptera	f__Nitidulidae	g__Epuraea	NA	0	0	0	0	0	11803	0
OTU209	k__Animalia	p__Arthropoda	c__Insecta	o__Coleoptera	f__Tenebrionidae	g__Corticeus	s__Corticeus bicolor	0	0	0	0	0	12338	0
OTU210	k__Animalia	p__Arthropoda	c__Insecta	o__Coleoptera	f__Hydrophilidae	g__Helocombus	s__Helocombus bifidus	1638	764	0	27732	3	3223	253
OTU211	k__Animalia	p__Arthropoda	c__Insecta	o__Diptera	f__Limoniidae	g__Pseudolimnophila	s__Pseudolimnophila luteipennis	12	0	0	12132	0	6679	180
OTU212	k__Animalia	p__Arthropoda	c__Insecta	o__Coleoptera	f__Scarabaeidae	NA	NA	0	10717	0	0	0	0	0
OTU213	k__Animalia	p__Arthropoda	c__Insecta	o__Diptera	f__Mycetophilidae	g__Mycetophila	NA	0	0	0	0	10985	0	0
OTU214	k__Animalia	p__Arthropoda	c__Insecta	o__Coleoptera	f__Mycetophagidae	g__Litargus	s__Litargus sexpunctatus	0	0	0	0	0	20091	0
OTU215	k__Animalia	p__Arthropoda	c__Insecta	o__Diptera	f__Chironomidae	g__Xenochironomus	s__Xenochironomus xenolabis	0	0	0	0	0	11247	0
OTU216	k__Animalia	p__Arthropoda	c__Insecta	o__Diptera	f__Chironomidae	g__Chironomus	s__Chironomus bifurcatus	0	0	0	1077	1570	2836	11
OTU217	k__Animalia	p__Arthropoda	c__Insecta	o__Lepidoptera	f__Gelechiidae	g__Chionodes	s__Chionodes rabula	0	0	0	362	63	6801	9766
OTU218	k__Animalia	p__Arthropoda	c__Insecta	o__Lepidoptera	f__Gracillariidae	g__Caloptilia	s__Caloptilia violacella	0	0	0	25	0	10046	0
OTU219	k__Animalia	p__Arthropoda	c__Insecta	o__Diptera	f__Psychodidae	g__Psychoda	NA	0	9	0	0	0	0	10266
OTU220	k__Animalia	p__Arthropoda	c__Insecta	o__Trichoptera	f__Dipseudopsidae	g__Phylocentropus	s__Phylocentropus placidus	0	0	0	0	7920	0	2175
OTU221	k__Animalia	p__Arthropoda	c__Insecta	o__Lepidoptera	NA	NA	NA	24	0	0	0	0	10660	0
OTU223	k__Animalia	p__Arthropoda	c__Insecta	o__Diptera	f__Chironomidae	g__Chironomus	NA	0	0	0	46	0	17344	9
OTU224	k__Animalia	p__Arthropoda	c__Insecta	o__Lepidoptera	f__Blastobasidae	g__Hypatopa	s__Hypatopa punctiferella	0	0	0	18	0	17530	37
OTU226	k__Animalia	p__Arthropoda	c__Insecta	o__Lepidoptera	f__Erebidae	g__Allotria	s__Allotria elonympha	0	0	0	9916	0	0	0
OTU228	k__Animalia	p__Arthropoda	c__Insecta	o__Diptera	NA	NA	NA	0	35	0	910	14649	7015	9561
OTU229	k__Animalia	p__Arthropoda	c__Arachnida	o__Araneae	f__Gnaphosidae	g__Drassyllus	s__Drassyllus dromeus	9222	0	0	0	0	0	0
OTU230	k__Animalia	p__Arthropoda	c__Insecta	o__Neuroptera	f__Mantispidae	g__Leptomantispa	NA	1	0	0	31	0	9404	0
OTU231	k__Animalia	p__Arthropoda	c__Insecta	o__Coleoptera	f__Carabidae	g__Loxandrus	s__Loxandrus cincinnati	9061	0	0	0	0	221	0
OTU232	k__Animalia	p__Arthropoda	c__Insecta	o__Diptera	f__Chironomidae	g__Microtendipes	NA	0	0	0	11	7093	1277	8704
OTU233	k__Animalia	p__Arthropoda	c__Insecta	o__Coleoptera	f__Carabidae	g__Loxandrus	s__Loxandrus cincinnati	9163	0	0	0	0	10	0
OTU234	k__Animalia	p__Arthropoda	c__Insecta	o__Diptera	f__Chironomidae	g__Polypedilum	NA	0	0	0	0	0	0	8577
OTU237	k__Animalia	p__Arthropoda	c__Insecta	o__Lepidoptera	f__Tortricidae	g__Corticivora	s__Corticivora parva	0	7854	0	64	0	655	0
OTU238	k__Animalia	p__Arthropoda	c__Insecta	o__Coleoptera	f__Carabidae	g__Loxandrus	s__Loxandrus cincinnati	9257	0	0	0	0	66	0
OTU239	k__Animalia	p__Arthropoda	c__Insecta	o__Lepidoptera	NA	NA	NA	0	0	0	8354	0	0	0
OTU240	k__Animalia	p__Arthropoda	c__Insecta	o__Coleoptera	f__Carabidae	g__Stenolophus	s__Stenolophus ochropezus	39	0	0	0	0	11016	0
OTU241	k__Animalia	p__Arthropoda	c__Insecta	o__Diptera	NA	NA	NA	88	0	0	33	0	13991	1322
OTU242	k__Animalia	p__Arthropoda	c__Insecta	o__Diptera	f__Muscidae	g__Neodexiopsis	s__Neodexiopsis rufitibia	0	0	0	751	0	9768	0
OTU243	k__Animalia	p__Arthropoda	c__Insecta	o__Coleoptera	f__Scirtidae	g__Contacyphon	s__Contacyphon ochreatus	0	0	0	430	0	12615	702
OTU244	k__Animalia	p__Arthropoda	c__Insecta	o__Lepidoptera	f__Pyralidae	g__Dioryctria	s__Dioryctria clarioralis	0	0	0	8101	0	0	0
OTU245	k__Animalia	p__Arthropoda	c__Insecta	o__Diptera	f__Limoniidae	NA	NA	0	0	0	2	0	7894	0
OTU246	k__Animalia	p__Arthropoda	c__Insecta	o__Lepidoptera	f__Gelechiidae	g__Battaristis	s__Battaristis vittella	0	0	0	0	643	0	7610
OTU247	k__Animalia	p__Arthropoda	c__Insecta	o__Diptera	f__Ceratopogonidae	g__Atrichopogon	NA	0	0	0	0	0	8037	0
OTU248	k__Animalia	p__Arthropoda	c__Insecta	o__Coleoptera	f__Carabidae	g__Loxandrus	s__Loxandrus cincinnati	13525	0	0	0	0	244	0
OTU250	k__Animalia	p__Arthropoda	c__Arachnida	o__Araneae	f__Pisauridae	g__Dolomedes	s__Dolomedes scriptus	0	8017	0	0	266	0	3409
OTU251	k__Animalia	p__Arthropoda	c__Insecta	o__Lepidoptera	f__Gelechiidae	g__Coleotechnites	s__Coleotechnites florae	0	0	0	7754	0	29	0
OTU252	k__Animalia	p__Arthropoda	c__Insecta	o__Lepidoptera	f__Erebidae	g__Pyrrharctia	s__Pyrrharctia isabella	8	0	0	7406	0	0	0
OTU253	k__Animalia	p__Arthropoda	c__Insecta	o__Lepidoptera	f__Erebidae	g__Zale	s__Zale lunata	0	0	0	7474	9	0	0
OTU254	k__Animalia	p__Arthropoda	c__Insecta	o__Diptera	NA	NA	NA	0	0	0	0	0	0	6912
OTU256	k__Animalia	p__Arthropoda	c__Insecta	o__Lepidoptera	f__Tortricidae	g__Rhopobota	s__Rhopobota finitimana	0	0	0	6167	0	854	0
OTU258	k__Animalia	p__Arthropoda	c__Insecta	o__Diptera	NA	NA	NA	0	0	0	0	8090	0	0
OTU259	k__Animalia	p__Arthropoda	c__Insecta	o__Coleoptera	f__Hydrophilidae	NA	NA	4804	0	0	0	0	2876	0
OTU260	k__Animalia	p__Arthropoda	c__Arachnida	o__Araneae	f__Theridiidae	g__Thymoites	s__Thymoites unimaculatus	0	0	0	1	0	0	6763
OTU261	k__Animalia	p__Arthropoda	c__Insecta	o__Lepidoptera	f__Pyralidae	g__Laetilia	s__Laetilia fiskella	0	0	0	7264	0	0	0
OTU262	k__Animalia	p__Arthropoda	c__Insecta	o__Psocodea	f__Caeciliusidae	g__Valenzuela	NA	0	0	0	65	43	146	5849
OTU263	k__Animalia	p__Arthropoda	c__Insecta	o__Diptera	NA	NA	NA	0	0	0	4901	0	1300	0
OTU264	k__Animalia	p__Arthropoda	c__Insecta	o__Coleoptera	f__Elateridae	g__Glyphonyx	s__Glyphonyx inquinatus	0	0	0	0	40	6156	0
OTU265	k__Animalia	p__Arthropoda	c__Insecta	o__Coleoptera	f__Scraptiidae	g__Canifa	s__Canifa pallipes	0	0	0	74	0	7204	102
OTU266	k__Animalia	p__Arthropoda	c__Arachnida	o__Araneae	NA	NA	NA	345	91	0	460	584	3597	87
OTU267	k__Animalia	p__Arthropoda	c__Insecta	o__Diptera	f__Chironomidae	NA	NA	0	0	0	0	3412	0	3932
OTU268	k__Animalia	p__Arthropoda	c__Insecta	o__Lepidoptera	f__Erebidae	g__Sigela	s__Sigela basipunctaria	0	0	0	0	5619	0	0
OTU269	k__Animalia	p__Arthropoda	c__Insecta	o__Diptera	f__Tachinidae	g__Eutrixa	s__Eutrixa exilis	0	0	0	0	0	5919	0
OTU270	k__Animalia	p__Arthropoda	c__Insecta	o__Diptera	f__Chironomidae	g__Chironomus	s__Chironomus entis	0	0	0	0	5293	86	0
OTU271	k__Animalia	p__Arthropoda	c__Insecta	o__Lepidoptera	NA	NA	NA	5497	0	0	114	0	0	374
OTU272	k__Animalia	p__Arthropoda	c__Insecta	o__Coleoptera	f__Scirtidae	g__Contacyphon	NA	0	0	0	923	0	8521	0
OTU273	k__Animalia	p__Arthropoda	c__Insecta	o__Lepidoptera	f__Geometridae	g__Prochoerodes	s__Prochoerodes lineola	0	0	0	5380	0	0	0
OTU274	k__Animalia	p__Arthropoda	c__Insecta	o__Hymenoptera	f__Ichneumonidae	g__Ophion	NA	0	5382	0	0	0	0	0
OTU275	k__Animalia	p__Arthropoda	c__Insecta	o__Coleoptera	f__Curculionidae	NA	NA	0	0	0	0	0	5382	0
OTU276	k__Animalia	p__Arthropoda	c__Insecta	o__Lepidoptera	f__Depressariidae	g__Agonopterix	s__Agonopterix parilella	0	15	0	6	9019	60	0
OTU277	k__Animalia	p__Arthropoda	c__Insecta	o__Coleoptera	f__Bostrichidae	g__Prostephanus	s__Prostephanus punctatus	0	0	0	1274	0	3970	0
OTU278	k__Animalia	p__Arthropoda	c__Insecta	o__Lepidoptera	f__Blastobasidae	g__Blastobasis	s__Blastobasis floridella	5541	0	0	0	0	0	0
OTU279	k__Animalia	p__Arthropoda	c__Insecta	o__Lepidoptera	f__Lasiocampidae	g__Tolype	s__Tolype laricis	0	0	0	5937	0	0	0
OTU280	k__Animalia	p__Arthropoda	c__Insecta	o__Hymenoptera	f__Formicidae	g__Brachymyrmex	s__Brachymyrmex depilis	0	0	0	258	0	5184	0
OTU281	k__Animalia	p__Arthropoda	c__Insecta	o__Lepidoptera	NA	NA	NA	0	0	0	0	0	0	5185
OTU282	k__Animalia	p__Arthropoda	c__Insecta	o__Lepidoptera	f__Blastobasidae	g__Asaphocrita	s__Asaphocrita aphidiella	0	0	0	5189	0	0	0
OTU284	k__Animalia	p__Arthropoda	c__Insecta	o__Lepidoptera	f__Gelechiidae	g__Pseudotelphusa	s__Pseudotelphusa quercinigracella	0	0	0	34	0	0	4870
OTU285	k__Animalia	p__Arthropoda	c__Insecta	o__Neuroptera	f__Mantispidae	g__Mantispa	s__Mantispa viridis	94	0	0	73	0	4832	0
OTU286	k__Animalia	p__Arthropoda	c__Insecta	o__Hymenoptera	f__Braconidae	NA	NA	0	0	0	3238	0	1571	5
OTU287	k__Animalia	p__Arthropoda	c__Insecta	o__Lepidoptera	f__Tortricidae	g__Eugnosta	s__Eugnosta sartana	0	0	0	604	0	4017	23
OTU288	k__Animalia	p__Arthropoda	c__Insecta	o__Lepidoptera	f__Tortricidae	g__Ancylis	s__Ancylis comptana	866	3759	0	235	0	0	54
OTU289	k__Animalia	p__Arthropoda	c__Insecta	o__Coleoptera	f__Chrysomelidae	g__Cryptocephalus	s__Cryptocephalus schreibersii	0	0	0	31	3139	1353	0
OTU290	k__Animalia	p__Arthropoda	c__Insecta	o__Coleoptera	f__Hydrophilidae	NA	NA	0	0	0	0	0	4458	0
OTU291	k__Animalia	p__Arthropoda	c__Insecta	o__Lepidoptera	f__Tortricidae	g__Platynota	s__Platynota flavedana	4129	0	0	431	23	0	4156
OTU292	k__Animalia	p__Arthropoda	c__Insecta	o__Lepidoptera	f__Cosmopterigidae	g__Anatrachyntis	s__Anatrachyntis badia	0	0	0	4308	0	0	194
OTU293	k__Animalia	p__Arthropoda	c__Insecta	o__Neuroptera	f__Sisyridae	g__Sisyra	NA	0	233	0	1381	0	8888	3000
OTU294	k__Animalia	p__Arthropoda	c__Insecta	o__Hemiptera	f__Pentatomidae	g__Loxa	NA	3591	0	0	0	0	857	0
OTU295	k__Animalia	p__Arthropoda	c__Insecta	o__Lepidoptera	f__Gelechiidae	g__Glauce	NA	0	0	0	12425	0	0	0
OTU296	k__Animalia	p__Arthropoda	c__Arachnida	o__Araneae	f__Theridiidae	g__Theridion	s__Theridion murarium	0	11	0	29	12	0	4052
OTU297	k__Animalia	p__Arthropoda	c__Insecta	o__Coleoptera	f__Ptinidae	NA	NA	0	0	0	149	0	4783	1105
OTU298	k__Animalia	p__Arthropoda	c__Insecta	o__Diptera	f__Culicidae	g__Aedes	s__Aedes canadensis	2019	0	0	773	0	8482	193
OTU299	k__Animalia	p__Arthropoda	c__Insecta	o__Diptera	f__Mycetophilidae	g__Mycetophila	NA	0	0	0	0	5	0	4380
OTU300	k__Animalia	p__Arthropoda	c__Arachnida	o__Trombidiformes	f__Tydeidae	NA	NA	0	4035	0	0	0	0	0
OTU301	k__Animalia	p__Arthropoda	c__Insecta	o__Lepidoptera	f__Geometridae	g__Phigalia	s__Phigalia denticulata	0	4351	0	0	0	0	0
OTU302	k__Animalia	p__Arthropoda	c__Insecta	o__Coleoptera	f__Hydrophilidae	g__Helocombus	s__Helocombus bifidus	0	105	0	3727	0	80	0
OTU304	k__Animalia	p__Arthropoda	c__Insecta	o__Orthoptera	f__Gryllotalpidae	g__Scapteriscus	s__Scapteriscus vicinus	0	0	0	3959	0	0	0
OTU305	k__Animalia	p__Arthropoda	c__Insecta	o__Hemiptera	f__Miridae	g__Dagbertus	s__Dagbertus olivaceus	0	3864	0	0	0	0	0
OTU306	k__Animalia	p__Arthropoda	c__Insecta	o__Coleoptera	f__Curculionidae	NA	NA	0	0	0	9	0	3809	48
OTU308	k__Animalia	p__Arthropoda	c__Insecta	o__Hymenoptera	NA	NA	NA	0	0	0	0	0	0	3808
OTU309	k__Animalia	p__Arthropoda	c__Insecta	o__Coleoptera	f__Anthribidae	g__Euparius	s__Euparius marmoreus	0	0	0	3825	45	0	0
OTU310	k__Animalia	p__Arthropoda	c__Insecta	o__Coleoptera	f__Carabidae	g__Platynus	s__Platynus cincticollis	3508	0	0	73	19	245	0
OTU312	k__Animalia	p__Arthropoda	c__Insecta	o__Coleoptera	f__Heteroceridae	g__Tropicus	s__Tropicus pusillus	295	65	0	0	109	1945	1552
OTU314	k__Animalia	p__Arthropoda	c__Insecta	o__Diptera	f__Mycetophilidae	NA	NA	0	0	0	0	0	3765	0
OTU315	k__Animalia	p__Arthropoda	c__Insecta	o__Diptera	f__Chironomidae	g__Chironomus	s__Chironomus staegeri	0	298	0	0	97	0	2
OTU316	k__Animalia	p__Arthropoda	c__Insecta	o__Lepidoptera	f__Geometridae	g__Protoboarmia	s__Protoboarmia porcelaria	0	6	0	4815	1015	0	0
OTU317	k__Animalia	p__Arthropoda	c__Insecta	o__Coleoptera	f__Hydrophilidae	NA	NA	1120	1298	0	19029	0	195	0
OTU318	k__Animalia	p__Arthropoda	c__Insecta	o__Diptera	f__Chironomidae	g__Chironomus	NA	0	0	0	0	20288	0	6
OTU319	k__Animalia	p__Arthropoda	c__Insecta	o__Ephemeroptera	f__Baetidae	g__Callibaetis	s__Callibaetis pretiosus	0	0	0	3614	0	448	0
OTU320	k__Animalia	p__Arthropoda	c__Insecta	o__Hemiptera	f__Cicadellidae	g__Ponana	NA	64	3634	0	812	0	2057	0
OTU324	k__Animalia	p__Arthropoda	c__Insecta	o__Lepidoptera	f__Blastobasidae	g__Pigritia	s__Pigritia fidella	0	395	0	1562	0	1813	0
OTU325	k__Animalia	p__Arthropoda	c__Insecta	o__Coleoptera	f__Hydrophilidae	NA	NA	0	0	0	1	0	3271	0
OTU327	k__Animalia	p__Arthropoda	c__Insecta	o__Coleoptera	f__Hydrophilidae	g__Helocombus	s__Helocombus bifidus	1580	1359	0	33372	0	2625	271
OTU329	k__Animalia	p__Arthropoda	c__Insecta	o__Hemiptera	f__Miridae	g__Phytocoris	s__Phytocoris eximius	0	0	0	4142	0	156	1463
OTU331	k__Animalia	p__Arthropoda	c__Insecta	o__Coleoptera	f__Cantharidae	g__Podabrus	s__Podabrus nothoides	0	0	0	0	0	2915	0
OTU333	k__Animalia	p__Arthropoda	c__Insecta	o__Diptera	f__Tabanidae	NA	NA	0	0	0	0	0	2911	0
OTU334	k__Animalia	p__Arthropoda	c__Insecta	o__Diptera	f__Culicidae	g__Culex	s__Culex territans	34	3	0	3549	139	1296	608
OTU335	k__Animalia	p__Arthropoda	c__Insecta	o__Diptera	f__Chironomidae	NA	NA	0	0	0	0	0	3130	0
OTU337	k__Animalia	p__Arthropoda	c__Insecta	o__Diptera	f__Chironomidae	g__Tanytarsus	NA	0	0	0	62	0	3013	320
OTU338	k__Animalia	p__Arthropoda	c__Arachnida	o__Araneae	f__Agelenidae	g__Barronopsis	s__Barronopsis texana	0	0	0	446	2802	109	180
OTU339	k__Animalia	p__Arthropoda	c__Insecta	o__Hemiptera	f__Miridae	g__Agnocoris	s__Agnocoris pulverulentus	0	0	0	23	0	3425	0
OTU340	k__Animalia	p__Arthropoda	c__Insecta	o__Diptera	NA	NA	NA	0	2834	0	9	0	0	0
OTU341	k__Animalia	p__Arthropoda	c__Insecta	o__Coleoptera	NA	NA	NA	866	95	0	4961	0	393	0
OTU342	k__Animalia	p__Arthropoda	c__Insecta	o__Diptera	NA	NA	NA	0	0	0	0	0	3044	0
OTU343	k__Animalia	p__Arthropoda	c__Insecta	o__Lepidoptera	f__Crambidae	g__Diacme	s__Diacme adipaloides	0	0	0	2963	0	0	0
OTU344	k__Animalia	p__Arthropoda	c__Insecta	o__Diptera	f__Mycetophilidae	g__Mycomya	NA	1021	0	0	584	332	2398	226
OTU345	k__Animalia	p__Arthropoda	c__Insecta	o__Lepidoptera	f__Tortricidae	g__Paralobesia	s__Paralobesia liriodendrana	0	0	0	2781	0	0	0
OTU348	k__Animalia	p__Arthropoda	c__Insecta	o__Coleoptera	f__Scraptiidae	g__Canifa	s__Canifa plagiata	0	0	0	3278	0	913	158
OTU350	k__Animalia	p__Arthropoda	c__Insecta	o__Lepidoptera	NA	NA	NA	0	0	0	1157	184	0	1341
OTU351	k__Animalia	p__Arthropoda	c__Insecta	o__Diptera	f__Mycetophilidae	g__Brachypeza	NA	0	0	0	2211	349	0	0
OTU352	k__Animalia	p__Arthropoda	c__Insecta	o__Lepidoptera	f__Geometridae	g__Eupithecia	s__Eupithecia peckorum	0	2322	247	0	0	0	0
OTU355	k__Animalia	p__Arthropoda	c__Insecta	o__Diptera	NA	NA	NA	0	0	0	0	357	836	1308
OTU357	k__Animalia	p__Arthropoda	c__Insecta	o__Coleoptera	NA	NA	NA	2370	0	0	0	0	0	0
OTU358	k__Animalia	p__Arthropoda	c__Insecta	o__Diptera	f__Ceratopogonidae	NA	NA	2559	0	0	0	0	34	0
OTU360	k__Animalia	p__Arthropoda	c__Insecta	o__Coleoptera	NA	NA	NA	0	0	0	1884	0	492	0
OTU361	k__Animalia	p__Arthropoda	c__Insecta	o__Diptera	f__Drosophilidae	g__Scaptomyza	s__Scaptomyza adusta	0	0	0	0	0	1173	0
OTU363	k__Animalia	p__Arthropoda	c__Insecta	o__Coleoptera	f__Carabidae	g__Acupalpus	s__Acupalpus testaceus	0	0	0	0	0	2854	0
OTU364	k__Animalia	p__Arthropoda	c__Insecta	o__Coleoptera	f__Elateridae	g__Dicrepidius	s__Dicrepidius palmatus	0	0	0	0	0	4759	0
OTU365	k__Animalia	p__Arthropoda	c__Insecta	o__Coleoptera	NA	NA	NA	3	0	0	1251	0	2	0
OTU366	k__Animalia	p__Arthropoda	c__Insecta	o__Megaloptera	f__Corydalidae	g__Chauliodes	s__Chauliodes rastricornis	47	594	0	7569	0	533	0
OTU367	k__Animalia	p__Arthropoda	c__Insecta	o__Diptera	NA	NA	NA	0	0	0	0	0	0	2335
OTU368	k__Animalia	p__Arthropoda	c__Insecta	o__Lepidoptera	f__Gelechiidae	g__Dichomeris	NA	5269	525	0	0	0	787	65
OTU369	k__Animalia	p__Arthropoda	c__Insecta	o__Diptera	NA	NA	NA	0	0	0	424	1112	477	1188
OTU370	k__Animalia	p__Arthropoda	c__Insecta	o__Coleoptera	NA	NA	NA	3889	0	337	0	0	0	0
OTU371	k__Animalia	p__Arthropoda	c__Insecta	o__Diptera	f__Chironomidae	g__Procladius	NA	0	0	0	173	2110	0	836
OTU372	k__Animalia	p__Arthropoda	c__Insecta	o__Lepidoptera	f__Gelechiidae	g__Sinoe	s__Sinoe chambersi	0	0	0	2765	0	0	0
OTU374	k__Animalia	p__Arthropoda	c__Insecta	o__Coleoptera	f__Staphylinidae	NA	NA	0	0	0	0	0	2260	125
OTU375	k__Animalia	p__Arthropoda	c__Insecta	o__Lepidoptera	f__Tortricidae	g__Argyrotaenia	s__Argyrotaenia pinatubana	0	0	0	0	2247	0	0
OTU376	k__Animalia	p__Arthropoda	c__Insecta	o__Diptera	f__Cecidomyiidae	NA	NA	0	0	0	0	0	0	2138
OTU377	k__Animalia	p__Arthropoda	c__Insecta	o__Diptera	f__Keroplatidae	NA	NA	1553	915	0	17	1070	3	294
OTU378	k__Animalia	p__Arthropoda	c__Insecta	o__Coleoptera	NA	NA	NA	0	0	0	17	0	2015	0
OTU379	k__Animalia	p__Arthropoda	c__Insecta	o__Lepidoptera	f__Coleophoridae	g__Coleophora	NA	0	0	0	0	0	0	2256
OTU380	k__Animalia	p__Arthropoda	c__Arachnida	o__Araneae	f__Theridiidae	g__Wamba	s__Wamba crispulus	0	0	0	585	0	0	1614
OTU383	k__Animalia	p__Arthropoda	c__Insecta	o__Lepidoptera	f__Erebidae	g__Hypsoropha	s__Hypsoropha monilis	0	0	0	2087	0	0	0
OTU384	k__Animalia	p__Arthropoda	c__Insecta	o__Hymenoptera	NA	NA	NA	2824	0	0	0	0	0	0
OTU385	k__Animalia	p__Arthropoda	c__Insecta	o__Diptera	NA	NA	NA	0	0	0	4	0	0	2185
OTU387	k__Animalia	p__Arthropoda	c__Insecta	o__Ephemeroptera	f__Heptageniidae	g__Maccaffertium	s__Maccaffertium mexicanum	0	0	0	0	1880	105	15
OTU389	k__Animalia	p__Arthropoda	c__Insecta	o__Diptera	f__Chironomidae	g__Procladius	s__Procladius denticulatus	0	0	0	119	613	1371	13
OTU390	k__Animalia	p__Arthropoda	c__Insecta	o__Coleoptera	f__Dytiscidae	g__Agabus	s__Agabus colymbus	0	0	0	0	9261	0	0
OTU391	k__Animalia	p__Arthropoda	c__Insecta	o__Coleoptera	f__Ptinidae	NA	NA	2081	0	0	252	0	40	0
OTU393	k__Animalia	p__Arthropoda	c__Insecta	o__Diptera	f__Chironomidae	g__Polypedilum	NA	0	1836	0	0	0	0	0
OTU394	k__Animalia	p__Arthropoda	c__Arachnida	o__Araneae	f__Anyphaenidae	g__Anyphaena	s__Anyphaena pectorosa	0	2052	0	16	2	435	0
OTU395	k__Animalia	p__Arthropoda	c__Insecta	o__Diptera	f__Culicidae	g__Culiseta	s__Culiseta melanura	0	35	0	1286	22	857	171
OTU396	k__Animalia	p__Arthropoda	c__Insecta	o__Diptera	f__Chironomidae	g__Dicrotendipes	s__Dicrotendipes modestus	135	0	0	0	0	1892	0
OTU398	k__Animalia	p__Arthropoda	c__Insecta	o__Coleoptera	f__Hydrophilidae	NA	NA	3	0	0	12	0	1663	324
OTU399	k__Animalia	p__Arthropoda	c__Insecta	o__Hemiptera	f__Rhyparochromidae	g__Paromius	s__Paromius longulus	0	0	0	0	0	1854	0
OTU400	k__Animalia	p__Arthropoda	c__Insecta	o__Lepidoptera	f__Geometridae	g__Iridopsis	s__Iridopsis humaria	0	0	0	3566	0	0	0
OTU401	k__Animalia	p__Arthropoda	c__Arachnida	o__Araneae	f__Clubionidae	g__Clubiona	s__Clubiona pygmaea	0	0	0	0	53	17	2209
OTU402	k__Animalia	p__Arthropoda	c__Insecta	o__Lepidoptera	NA	NA	NA	0	0	0	0	0	1689	0
OTU405	k__Animalia	p__Arthropoda	c__Insecta	o__Lepidoptera	f__Tortricidae	g__Pseudexentera	s__Pseudexentera maracana	0	0	0	8937	63	1458	0
OTU407	k__Animalia	p__Arthropoda	c__Insecta	o__Diptera	NA	NA	NA	0	0	0	0	0	0	1644
OTU408	k__Animalia	p__Arthropoda	c__Insecta	o__Diptera	NA	NA	NA	0	0	0	0	1727	0	0
OTU410	k__Animalia	p__Arthropoda	c__Insecta	o__Hymenoptera	f__Braconidae	g__Meteorus	NA	0	0	0	2464	0	0	0
OTU411	k__Animalia	p__Arthropoda	c__Insecta	o__Coleoptera	f__Carabidae	NA	NA	0	0	0	0	0	2751	0
OTU413	k__Animalia	p__Arthropoda	c__Arachnida	o__Araneae	f__Araneidae	g__Eustala	NA	0	0	0	1083	264	912	38
OTU414	k__Animalia	p__Arthropoda	c__Insecta	o__Diptera	f__Chironomidae	NA	NA	0	0	0	0	669	0	952
OTU415	k__Animalia	p__Arthropoda	c__Insecta	o__Diptera	f__Chironomidae	NA	NA	0	0	0	0	910	0	1213
OTU416	k__Animalia	p__Arthropoda	c__Insecta	o__Lepidoptera	f__Blastobasidae	g__Hypatopa	NA	0	0	0	0	0	1661	0
OTU417	k__Animalia	p__Arthropoda	c__Insecta	o__Diptera	f__Drosophilidae	g__Drosophila	s__Drosophila affinis	0	0	0	51	0	1661	69
OTU418	k__Animalia	p__Arthropoda	c__Arachnida	o__Araneae	f__Tetragnathidae	g__Tetragnatha	s__Tetragnatha viridis	0	0	0	0	1989	0	229
OTU420	k__Animalia	p__Arthropoda	c__Insecta	o__Diptera	f__Mycetophilidae	g__Exechiopsis	NA	0	611	0	476	286	410	312
OTU421	k__Animalia	p__Arthropoda	c__Insecta	o__Coleoptera	f__Staphylinidae	NA	NA	0	0	0	0	0	812	0
OTU422	k__Animalia	p__Arthropoda	c__Insecta	o__Diptera	f__Tipulidae	g__Tipula	NA	3	0	0	495	0	2378	0
OTU424	k__Animalia	p__Arthropoda	c__Insecta	o__Lepidoptera	f__Tortricidae	g__Acleris	s__Acleris oxycoccana	0	0	0	0	1640	0	0
OTU425	k__Animalia	p__Arthropoda	c__Insecta	o__Lepidoptera	f__Plutellidae	g__Plutella	s__Plutella xylostella	0	0	1627	0	0	0	0
OTU426	k__Animalia	p__Arthropoda	c__Insecta	o__Lepidoptera	f__Geometridae	g__Eupithecia	NA	0	609	0	930	0	0	0
OTU427	k__Animalia	p__Arthropoda	c__Insecta	o__Diptera	f__Chironomidae	NA	NA	0	0	0	2494	0	0	0
OTU428	k__Animalia	p__Arthropoda	c__Insecta	o__Diptera	f__Chironomidae	NA	NA	0	8	0	49	245	1924	1856
OTU429	k__Animalia	p__Arthropoda	c__Insecta	o__Lepidoptera	f__Geometridae	g__Eupithecia	s__Eupithecia miserulata	0	794	0	768	0	0	0
OTU432	k__Animalia	p__Arthropoda	c__Insecta	o__Diptera	f__Chironomidae	NA	NA	0	0	0	0	1722	0	0
OTU434	k__Animalia	p__Arthropoda	c__Insecta	o__Lepidoptera	f__Nolidae	g__Meganola	s__Meganola phylla	0	1467	0	12	0	0	0
OTU436	k__Animalia	p__Arthropoda	c__Insecta	o__Lepidoptera	f__Crambidae	g__Anageshna	s__Anageshna primordialis	0	0	0	1496	0	0	0
OTU438	k__Animalia	p__Arthropoda	c__Insecta	o__Coleoptera	f__Cantharidae	g__Podabrus	NA	0	0	0	0	0	2007	0
OTU439	k__Animalia	p__Arthropoda	c__Insecta	o__Diptera	NA	NA	NA	0	0	0	0	0	0	1421
OTU440	k__Animalia	p__Arthropoda	c__Insecta	o__Coleoptera	f__Hydrophilidae	NA	NA	1554	0	0	0	0	0	0
OTU442	k__Animalia	p__Arthropoda	c__Insecta	o__Diptera	f__Mycetophilidae	g__Mycetophila	NA	0	0	0	0	1837	0	0
OTU443	k__Animalia	p__Arthropoda	c__Insecta	o__Diptera	f__Chironomidae	g__Polypedilum	NA	0	0	0	0	38	0	1320
OTU445	k__Animalia	p__Arthropoda	c__Insecta	o__Diptera	NA	NA	NA	17	9	0	17	0	2	1398
OTU447	k__Animalia	p__Arthropoda	c__Insecta	o__Diptera	NA	NA	NA	0	0	0	1418	0	0	0
OTU448	k__Animalia	p__Arthropoda	c__Insecta	o__Thysanoptera	f__Thripidae	g__Oxythrips	NA	1372	0	0	1	0	58	0
OTU450	k__Animalia	p__Arthropoda	c__Insecta	o__Lepidoptera	f__Gelechiidae	g__Arogalea	s__Arogalea cristifasciella	204	0	0	1273	0	0	240
OTU451	k__Animalia	p__Arthropoda	c__Insecta	o__Coleoptera	f__Hydrophilidae	g__Hydrobiomorpha	s__Hydrobiomorpha casta	1358	0	0	0	0	0	0
OTU452	k__Animalia	p__Arthropoda	c__Insecta	o__Coleoptera	f__Cantharidae	g__Podabrus	NA	0	0	0	0	0	367	1132
OTU453	k__Animalia	p__Arthropoda	c__Insecta	o__Diptera	f__Ceratopogonidae	g__Forcipomyia	s__Forcipomyia glauca	0	0	0	0	0	97	1349
OTU454	k__Animalia	p__Arthropoda	c__Insecta	o__Coleoptera	NA	NA	NA	43	27	0	1057	0	285	0
OTU455	k__Animalia	p__Arthropoda	c__Insecta	o__Lepidoptera	f__Geometridae	g__Orthonama	s__Orthonama obstipata	0	0	1333	1	0	0	9
OTU456	k__Animalia	p__Arthropoda	c__Insecta	o__Diptera	f__Pipunculidae	g__Elmohardyia	s__Elmohardyia atlantica	0	0	0	0	0	0	1373
OTU457	k__Animalia	p__Arthropoda	c__Insecta	o__Lepidoptera	NA	NA	NA	0	0	0	0	0	0	1250
OTU458	k__Animalia	p__Arthropoda	c__Insecta	o__Diptera	f__Simuliidae	g__Simulium	s__Simulium venustum complex	0	0	0	1388	0	0	0
OTU459	k__Animalia	p__Arthropoda	c__Insecta	o__Lepidoptera	f__Notodontidae	g__Heterocampa	s__Heterocampa guttivitta	0	0	0	0	0	2876	0
OTU460	k__Animalia	p__Arthropoda	c__Insecta	o__Coleoptera	f__Zopheridae	NA	NA	0	0	0	0	0	1377	0
OTU461	k__Animalia	p__Arthropoda	c__Insecta	o__Lepidoptera	f__Geometridae	g__Erastria	s__Erastria cruentaria	0	0	0	1285	0	0	0
OTU463	k__Animalia	p__Arthropoda	c__Insecta	o__Diptera	NA	NA	NA	0	0	0	0	451	1575	17
OTU467	k__Animalia	p__Arthropoda	c__Insecta	o__Hemiptera	f__Aphididae	g__Takecallis	s__Takecallis arundinariae	0	0	0	0	1195	0	0
OTU468	k__Animalia	p__Arthropoda	c__Insecta	o__Lepidoptera	f__Depressariidae	g__Agonopterix	NA	0	0	0	0	2208	0	0
OTU470	k__Animalia	p__Arthropoda	c__Insecta	o__Diptera	f__Culicidae	g__Anopheles	s__Anopheles crucians	0	0	0	3217	0	342	2
OTU471	k__Animalia	p__Arthropoda	c__Insecta	o__Coleoptera	f__Dytiscidae	g__Agabus	s__Agabus colymbus	0	0	0	0	3318	0	0
OTU472	k__Animalia	p__Arthropoda	c__Insecta	o__Diptera	NA	NA	NA	0	0	0	1230	0	0	0
OTU474	k__Animalia	p__Arthropoda	c__Insecta	o__Hemiptera	f__Miridae	g__Phytocoris	s__Phytocoris eximius	153	22	0	270	0	1558	264
OTU475	k__Animalia	p__Arthropoda	c__Insecta	o__Lepidoptera	f__Tineidae	g__Nemapogon	s__Nemapogon multistriatella	1185	0	0	0	0	0	0
OTU476	k__Animalia	p__Arthropoda	c__Insecta	o__Coleoptera	f__Dytiscidae	g__Agabus	s__Agabus colymbus	0	0	0	0	1221	0	0
OTU477	k__Animalia	p__Arthropoda	c__Insecta	o__Hymenoptera	NA	NA	NA	3352	0	0	0	0	0	0
OTU479	k__Animalia	p__Arthropoda	c__Insecta	o__Lepidoptera	NA	NA	NA	63	63	0	935	44	49	6
OTU480	k__Animalia	p__Arthropoda	c__Insecta	o__Diptera	NA	NA	NA	0	1138	0	14	0	0	0
OTU482	k__Animalia	p__Arthropoda	c__Insecta	o__Diptera	f__Chironomidae	g__Polypedilum	s__Polypedilum convictum	0	0	0	0	2139	0	6
OTU483	k__Animalia	p__Arthropoda	c__Insecta	o__Diptera	f__Mycetophilidae	g__Exechia	NA	0	0	0	0	0	1100	0
OTU484	k__Animalia	p__Arthropoda	c__Insecta	o__Diptera	NA	NA	NA	0	0	0	0	0	753	1119
OTU486	k__Animalia	p__Arthropoda	c__Insecta	o__Lepidoptera	f__Oecophoridae	NA	NA	0	0	0	0	0	0	1093
OTU487	k__Animalia	p__Arthropoda	c__Insecta	o__Lepidoptera	f__Geometridae	g__Macaria	s__Macaria aequiferaria	0	1066	0	83	0	26	0
OTU488	k__Animalia	p__Arthropoda	c__Insecta	o__Diptera	f__Psychodidae	g__Psychoda	NA	0	0	0	0	0	0	3079
OTU489	k__Animalia	p__Arthropoda	c__Insecta	o__Coleoptera	f__Dytiscidae	g__Agabus	s__Agabus colymbus	0	0	0	0	1142	0	0
OTU490	k__Animalia	p__Arthropoda	c__Insecta	o__Lepidoptera	NA	NA	NA	0	1109	0	0	0	0	0
OTU492	k__Animalia	p__Arthropoda	c__Insecta	o__Lepidoptera	f__Geometridae	g__Synchlora	s__Synchlora frondaria	0	0	0	1147	0	0	0
OTU493	k__Animalia	p__Arthropoda	c__Insecta	o__Diptera	f__Chironomidae	NA	NA	0	0	0	0	0	0	1171
OTU495	k__Animalia	p__Arthropoda	c__Arachnida	o__Araneae	f__Theridiidae	g__Robertus	s__Robertus crosbyi	351	1	0	38	0	677	0
OTU497	k__Animalia	p__Arthropoda	c__Arachnida	o__Araneae	f__Tetragnathidae	g__Tetragnatha	s__Tetragnatha elongata	0	0	0	0	1344	80	650
OTU500	k__Animalia	p__Arthropoda	c__Insecta	o__Coleoptera	NA	NA	NA	0	0	0	0	1007	0	0
OTU501	k__Animalia	p__Arthropoda	c__Insecta	o__Coleoptera	f__Hydrophilidae	g__Helocombus	s__Helocombus bifidus	117	5	0	623	0	395	0
OTU502	k__Animalia	p__Arthropoda	c__Insecta	o__Lepidoptera	f__Pyralidae	g__Moodna	s__Moodna ostrinella	0	1019	0	66	0	0	0
OTU505	k__Animalia	p__Arthropoda	c__Insecta	o__Megaloptera	f__Corydalidae	g__Chauliodes	s__Chauliodes rastricornis	4	0	0	793	0	215	0
OTU506	k__Animalia	p__Arthropoda	c__Insecta	o__Coleoptera	NA	NA	NA	0	0	0	0	1081	0	0
OTU507	k__Animalia	p__Arthropoda	c__Insecta	o__Neuroptera	f__Hemerobiidae	g__Micromus	s__Micromus subanticus	205	0	768	0	166	25	22
OTU508	k__Animalia	p__Arthropoda	c__Insecta	o__Coleoptera	NA	NA	NA	991	0	0	0	0	52	0
OTU509	k__Animalia	p__Arthropoda	c__Insecta	o__Lepidoptera	NA	NA	NA	0	1089	0	0	0	0	0
OTU510	k__Animalia	p__Arthropoda	c__Insecta	o__Lepidoptera	f__Tortricidae	g__Amorbia	s__Amorbia humerosana	0	0	0	0	197	0	1042
OTU511	k__Animalia	p__Arthropoda	c__Insecta	o__Lepidoptera	f__Gelechiidae	g__Battaristis	NA	0	0	0	904	0	0	48
OTU513	k__Animalia	p__Arthropoda	c__Insecta	o__Coleoptera	f__Dytiscidae	g__Agabus	s__Agabus colymbus	0	0	0	0	1027	0	0
OTU515	k__Animalia	p__Arthropoda	c__Insecta	o__Coleoptera	NA	NA	NA	0	0	0	0	976	0	0
OTU516	k__Animalia	p__Arthropoda	c__Insecta	o__Hymenoptera	f__Braconidae	g__Phanerotoma	NA	0	0	0	376	0	553	0
OTU518	k__Animalia	p__Arthropoda	c__Insecta	o__Hemiptera	f__Cicadellidae	g__Osbornellus	NA	0	25	0	1124	5	125	131
OTU519	k__Animalia	p__Arthropoda	c__Insecta	o__Coleoptera	f__Curculionidae	NA	NA	0	0	0	0	0	1667	0
OTU520	k__Animalia	p__Arthropoda	c__Arachnida	o__Araneae	NA	NA	NA	0	0	0	0	944	0	177
OTU521	k__Animalia	p__Arthropoda	c__Insecta	o__Coleoptera	f__Cerambycidae	g__Rhagium	s__Rhagium inquisitor	0	0	0	0	0	1060	0
OTU522	k__Animalia	p__Arthropoda	c__Insecta	o__Coleoptera	f__Dytiscidae	g__Agabus	s__Agabus colymbus	0	0	0	0	968	0	0
OTU523	k__Animalia	p__Arthropoda	c__Insecta	o__Coleoptera	f__Dytiscidae	g__Agabus	s__Agabus colymbus	0	0	0	0	905	0	0
OTU525	k__Animalia	p__Arthropoda	c__Insecta	o__Coleoptera	f__Elateridae	g__Melanotus	s__Melanotus miscellus	944	0	0	0	0	0	0
OTU527	k__Animalia	p__Arthropoda	c__Insecta	o__Diptera	f__Keroplatidae	NA	NA	109	19	0	0	0	748	4
OTU528	k__Animalia	p__Arthropoda	c__Insecta	o__Lepidoptera	f__Erebidae	g__Argyrostrotis	s__Argyrostrotis flavistriaria	0	0	0	883	0	0	0
OTU529	k__Animalia	p__Arthropoda	c__Insecta	o__Coleoptera	f__Dytiscidae	g__Agabus	s__Agabus colymbus	0	0	0	0	928	0	0
OTU531	k__Animalia	p__Arthropoda	c__Insecta	o__Coleoptera	f__Dytiscidae	g__Agabus	s__Agabus colymbus	0	0	0	0	941	0	0
OTU533	k__Animalia	p__Arthropoda	c__Insecta	o__Megaloptera	f__Corydalidae	g__Chauliodes	s__Chauliodes rastricornis	66	202	0	1800	0	25	0
OTU535	k__Animalia	p__Arthropoda	c__Insecta	o__Coleoptera	NA	NA	NA	0	0	0	0	0	826	0
OTU536	k__Animalia	p__Arthropoda	c__Insecta	o__Diptera	f__Cecidomyiidae	NA	NA	0	0	0	0	0	0	876
OTU537	k__Animalia	p__Arthropoda	c__Insecta	o__Lepidoptera	NA	NA	NA	6	0	0	1064	0	312	0
OTU539	k__Animalia	p__Arthropoda	c__Insecta	o__Lepidoptera	f__Noctuidae	g__Metaxaglaea	s__Metaxaglaea violacea	0	0	19	0	58802	0	0
OTU542	k__Animalia	p__Arthropoda	c__Insecta	o__Lepidoptera	f__Gelechiidae	g__Trypanisma	s__Trypanisma prudens	0	0	0	1	0	883	0
OTU543	k__Animalia	p__Arthropoda	c__Insecta	o__Diptera	NA	NA	NA	0	873	0	0	0	0	0
OTU544	k__Animalia	p__Arthropoda	c__Insecta	o__Coleoptera	NA	NA	NA	801	0	0	0	0	13	0
OTU545	k__Animalia	p__Arthropoda	c__Insecta	o__Coleoptera	f__Carabidae	g__Paraclivina	s__Paraclivina bipustulata	0	0	0	0	0	1210	0
OTU546	k__Animalia	p__Arthropoda	c__Insecta	o__Coleoptera	f__Dytiscidae	g__Agabus	s__Agabus colymbus	0	0	0	0	863	0	0
OTU547	k__Animalia	p__Arthropoda	c__Insecta	o__Diptera	NA	NA	NA	0	0	0	136	0	25	796
OTU552	k__Animalia	p__Arthropoda	c__Insecta	o__Coleoptera	NA	NA	NA	0	0	0	0	889	0	0
OTU553	k__Animalia	p__Arthropoda	c__Insecta	o__Coleoptera	f__Dytiscidae	g__Agabus	s__Agabus colymbus	0	0	0	0	847	0	0
OTU554	k__Animalia	p__Arthropoda	c__Insecta	o__Coleoptera	f__Carabidae	g__Bradycellus	s__Bradycellus californicus	876	0	0	0	0	497	0
OTU556	k__Animalia	p__Arthropoda	c__Insecta	o__Coleoptera	f__Carabidae	g__Loxandrus	s__Loxandrus cincinnati	808	0	0	0	0	18	0
OTU557	k__Animalia	p__Arthropoda	c__Insecta	o__Hymenoptera	f__Braconidae	g__Aleiodes	NA	0	0	0	125	0	839	0
OTU560	k__Animalia	p__Arthropoda	c__Insecta	o__Coleoptera	f__Dytiscidae	g__Agabus	NA	0	0	0	0	926	0	0
OTU564	k__Animalia	p__Arthropoda	c__Insecta	o__Diptera	f__Cecidomyiidae	NA	NA	0	0	0	0	0	1750	0
OTU565	k__Animalia	p__Arthropoda	c__Insecta	o__Coleoptera	f__Dytiscidae	g__Agabus	NA	0	0	0	0	888	0	0
OTU566	k__Animalia	p__Arthropoda	c__Insecta	o__Coleoptera	f__Nitidulidae	g__Epuraea	s__Epuraea obliqua	0	0	0	76	0	772	0
OTU567	k__Animalia	p__Arthropoda	c__Insecta	o__Coleoptera	f__Dytiscidae	g__Agabus	s__Agabus colymbus	0	0	0	0	793	0	0
OTU568	k__Animalia	p__Arthropoda	c__Insecta	o__Coleoptera	f__Dytiscidae	g__Agabus	NA	0	0	0	0	806	0	0
OTU569	k__Animalia	p__Arthropoda	c__Insecta	o__Coleoptera	f__Scarabaeidae	g__Diplotaxis	NA	0	0	0	1819	0	0	0
OTU572	k__Animalia	p__Arthropoda	c__Insecta	o__Lepidoptera	NA	NA	NA	0	0	0	8	769	5	5
OTU574	k__Animalia	p__Arthropoda	c__Insecta	o__Coleoptera	f__Curculionidae	g__Listronotus	s__Listronotus humilis	0	0	0	0	0	798	0
OTU575	k__Animalia	p__Arthropoda	c__Insecta	o__Lepidoptera	NA	NA	NA	0	0	0	0	1264	0	0
OTU577	k__Animalia	p__Arthropoda	c__Insecta	o__Coleoptera	NA	NA	NA	961	0	0	0	0	28	0
OTU582	k__Animalia	p__Arthropoda	c__Insecta	o__Trichoptera	f__Hydroptilidae	g__Oxyethira	s__Oxyethira zeronia	0	0	0	0	899	0	0
OTU583	k__Animalia	p__Arthropoda	c__Insecta	o__Diptera	f__Chironomidae	g__Conchapelopia	s__Conchapelopia telema	0	2	0	0	702	0	78
OTU584	k__Animalia	p__Arthropoda	c__Insecta	o__Lepidoptera	NA	NA	NA	0	0	0	781	0	30	0
OTU585	k__Animalia	p__Arthropoda	c__Insecta	o__Diptera	NA	NA	NA	0	0	0	35	0	500	485
OTU586	k__Animalia	p__Arthropoda	c__Insecta	o__Coleoptera	f__Trogidae	g__Trox	s__Trox aequalis	752	0	0	0	0	0	0
OTU587	k__Animalia	p__Arthropoda	c__Insecta	o__Coleoptera	f__Dytiscidae	g__Agabus	NA	0	0	0	0	1289	0	0
OTU588	k__Animalia	p__Arthropoda	c__Insecta	o__Lepidoptera	f__Gelechiidae	g__Aristotelia	s__Aristotelia rubidella	0	0	0	11	0	1108	15
OTU589	k__Animalia	p__Arthropoda	c__Insecta	o__Diptera	f__Chironomidae	NA	NA	0	0	0	0	0	778	0
OTU590	k__Animalia	p__Arthropoda	c__Insecta	o__Coleoptera	NA	NA	NA	0	0	0	0	731	0	0
OTU594	k__Animalia	p__Arthropoda	c__Insecta	o__Coleoptera	f__Dytiscidae	g__Agabus	s__Agabus colymbus	0	0	0	0	755	0	0
OTU599	k__Animalia	p__Arthropoda	c__Insecta	o__Coleoptera	f__Dytiscidae	g__Agabus	NA	0	0	0	0	721	0	0
OTU600	k__Animalia	p__Arthropoda	c__Insecta	o__Lepidoptera	NA	NA	NA	0	0	0	0	0	665	0
OTU601	k__Animalia	p__Arthropoda	c__Insecta	o__Coleoptera	f__Dytiscidae	g__Agabus	s__Agabus colymbus	0	0	0	0	757	0	0
OTU602	k__Animalia	p__Arthropoda	c__Insecta	o__Neuroptera	f__Hemerobiidae	g__Sympherobius	s__Sympherobius amiculus	0	470	0	0	189	62	0
OTU603	k__Animalia	p__Arthropoda	c__Insecta	o__Coleoptera	f__Dytiscidae	g__Agabus	NA	0	0	0	0	711	0	0
OTU604	k__Animalia	p__Arthropoda	c__Insecta	o__Coleoptera	f__Dytiscidae	g__Agabus	NA	0	0	0	0	714	0	0
OTU605	k__Animalia	p__Arthropoda	c__Insecta	o__Coleoptera	NA	NA	NA	0	0	0	0	706	0	0
OTU609	k__Animalia	p__Arthropoda	c__Insecta	o__Lepidoptera	NA	NA	NA	88	0	0	0	0	0	738
OTU610	k__Animalia	p__Arthropoda	c__Insecta	o__Coleoptera	f__Dytiscidae	g__Agabus	s__Agabus colymbus	0	0	0	0	772	0	0
OTU612	k__Animalia	p__Arthropoda	c__Insecta	o__Coleoptera	NA	NA	NA	0	0	0	0	766	0	0
OTU614	k__Animalia	p__Arthropoda	c__Insecta	o__Lepidoptera	f__Gelechiidae	g__Coleotechnites	NA	0	0	0	113	0	1024	0
OTU615	k__Animalia	p__Arthropoda	c__Insecta	o__Diptera	NA	NA	NA	0	0	0	0	0	667	0
OTU617	k__Animalia	p__Arthropoda	c__Insecta	o__Coleoptera	NA	NA	NA	0	0	0	0	664	0	0
OTU618	k__Animalia	p__Arthropoda	c__Insecta	o__Coleoptera	f__Elateridae	g__Heteroderes	s__Heteroderes falli	0	0	0	0	0	701	0
OTU621	k__Animalia	p__Arthropoda	c__Insecta	o__Coleoptera	f__Dytiscidae	g__Agabus	s__Agabus colymbus	0	0	0	0	776	0	0
OTU623	k__Animalia	p__Arthropoda	c__Insecta	o__Coleoptera	NA	NA	NA	0	0	0	0	755	0	0
OTU624	k__Animalia	p__Arthropoda	c__Insecta	o__Coleoptera	f__Carabidae	g__Lebia	s__Lebia fuscata	2	0	0	0	0	746	0
OTU626	k__Animalia	p__Arthropoda	c__Insecta	o__Coleoptera	f__Hydrophilidae	g__Helocombus	s__Helocombus bifidus	0	0	0	652	0	0	0
OTU627	k__Animalia	p__Arthropoda	c__Insecta	o__Coleoptera	f__Dytiscidae	g__Agabus	s__Agabus colymbus	0	0	0	0	780	0	0
OTU629	k__Animalia	p__Arthropoda	c__Arachnida	o__Araneae	f__Trachelidae	g__Trachelas	s__Trachelas similis	0	0	0	225	364	12	37
OTU633	k__Animalia	p__Arthropoda	c__Insecta	o__Coleoptera	f__Carabidae	g__Cymindis	s__Cymindis platicollis	1002	0	0	0	0	0	2
OTU634	k__Animalia	p__Arthropoda	c__Insecta	o__Coleoptera	f__Dytiscidae	g__Agabus	s__Agabus colymbus	0	0	0	0	1177	0	0
OTU637	k__Animalia	p__Arthropoda	c__Insecta	o__Lepidoptera	f__Geometridae	g__Exelis	s__Exelis ophiurus	0	0	0	3	5	0	605
OTU638	k__Animalia	p__Arthropoda	c__Insecta	o__Coleoptera	f__Dytiscidae	g__Agabus	s__Agabus colymbus	0	0	0	0	619	0	0
OTU640	k__Animalia	p__Arthropoda	c__Insecta	o__Diptera	f__Mycetophilidae	g__Allodiopsis	NA	0	0	0	0	0	710	0
OTU641	k__Animalia	p__Arthropoda	c__Insecta	o__Thysanoptera	f__Thripidae	g__Frankliniella	s__Frankliniella tritici	394	3	0	0	0	236	0
OTU642	k__Animalia	p__Arthropoda	c__Insecta	o__Diptera	f__Micropezidae	g__Taeniaptera	s__Taeniaptera trivittata	0	0	0	0	0	641	0
OTU643	k__Animalia	p__Arthropoda	c__Insecta	o__Lepidoptera	f__Gelechiidae	g__Chionodes	s__Chionodes cacula	0	0	0	618	0	0	0
OTU647	k__Animalia	p__Arthropoda	c__Insecta	o__Diptera	NA	NA	NA	0	0	0	0	0	561	0
OTU648	k__Animalia	p__Arthropoda	c__Insecta	o__Coleoptera	f__Chrysomelidae	g__Paria	s__Paria fragariae	0	0	0	0	0	609	0
OTU649	k__Animalia	p__Arthropoda	c__Insecta	o__Diptera	f__Chironomidae	g__Orthocladius	s__Orthocladius oliveri	0	0	0	0	10057	0	0
OTU650	k__Animalia	p__Arthropoda	c__Insecta	o__Coleoptera	f__Dytiscidae	g__Agabus	s__Agabus colymbus	0	0	0	0	853	0	0
OTU651	k__Animalia	p__Arthropoda	c__Insecta	o__Lepidoptera	f__Blastobasidae	g__Blastobasis	s__Blastobasis glandulella	0	0	0	649	0	0	0
OTU654	k__Animalia	p__Arthropoda	c__Insecta	o__Lepidoptera	f__Crambidae	g__Palpita	s__Palpita freemanalis	0	0	0	582	0	0	0
OTU655	k__Animalia	p__Arthropoda	c__Insecta	o__Diptera	NA	NA	NA	0	0	0	92310	0	0	111
OTU656	k__Animalia	p__Arthropoda	c__Insecta	o__Coleoptera	f__Dytiscidae	g__Agabus	s__Agabus colymbus	0	0	0	0	595	0	0
OTU657	k__Animalia	p__Arthropoda	c__Insecta	o__Coleoptera	f__Dytiscidae	g__Agabus	s__Agabus colymbus	0	0	0	0	1506	0	0
OTU658	k__Animalia	p__Arthropoda	c__Insecta	o__Diptera	f__Chironomidae	g__Micropsectra	NA	0	2	0	0	0	593	0
OTU659	k__Animalia	p__Arthropoda	c__Insecta	o__Coleoptera	f__Hydrophilidae	g__Enochrus	s__Enochrus ochraceus	448	8	0	75	17	55	244
OTU660	k__Animalia	p__Arthropoda	c__Insecta	o__Lepidoptera	f__Blastobasidae	g__Pigritia	NA	0	0	0	18	4	0	564
OTU661	k__Animalia	p__Arthropoda	c__Insecta	o__Coleoptera	f__Dytiscidae	g__Agabus	s__Agabus colymbus	0	0	0	0	602	0	0
OTU662	k__Animalia	p__Arthropoda	c__Insecta	o__Diptera	f__Chironomidae	g__Chironomus	NA	0	0	0	116	0	1914	638
OTU663	k__Animalia	p__Arthropoda	c__Insecta	o__Hemiptera	f__Nabidae	g__Nabis	NA	576	0	0	0	0	0	0
OTU665	k__Animalia	p__Arthropoda	c__Insecta	o__Coleoptera	f__Hydrophilidae	g__Helocombus	s__Helocombus bifidus	0	0	0	1137	0	380	32
OTU667	k__Animalia	p__Arthropoda	c__Insecta	o__Diptera	f__Mycetophilidae	g__Sciophila	NA	0	0	0	5	0	589	0
OTU669	k__Animalia	p__Arthropoda	c__Insecta	o__Coleoptera	f__Hydrophilidae	g__Hydrobiomorpha	s__Hydrobiomorpha casta	666	0	0	0	0	0	0
OTU670	k__Animalia	p__Arthropoda	c__Insecta	o__Coleoptera	f__Elateridae	NA	NA	0	0	0	3	0	954	0
OTU671	k__Animalia	p__Arthropoda	c__Insecta	o__Coleoptera	f__Carabidae	g__Loxandrus	s__Loxandrus cincinnati	1772	0	0	0	0	0	0
OTU674	k__Animalia	p__Arthropoda	c__Insecta	o__Coleoptera	f__Dytiscidae	g__Agabus	s__Agabus colymbus	0	0	0	0	1329	0	0
OTU676	k__Animalia	p__Arthropoda	c__Insecta	o__Coleoptera	f__Carabidae	NA	NA	40	0	0	0	0	727	0
OTU678	k__Animalia	p__Arthropoda	c__Insecta	o__Coleoptera	f__Dytiscidae	g__Agabus	s__Agabus colymbus	0	0	0	0	1047	0	0
OTU680	k__Animalia	p__Arthropoda	c__Insecta	o__Coleoptera	f__Dytiscidae	g__Agabus	s__Agabus colymbus	0	0	0	0	868	0	0
OTU681	k__Animalia	p__Arthropoda	c__Insecta	o__Diptera	f__Chironomidae	g__Cryptochironomus	NA	0	0	0	0	0	565	0
OTU682	k__Animalia	p__Arthropoda	c__Insecta	o__Coleoptera	f__Dytiscidae	g__Agabus	s__Agabus colymbus	0	0	0	0	1882	0	0
OTU683	k__Animalia	p__Arthropoda	c__Insecta	o__Coleoptera	f__Dytiscidae	NA	NA	0	0	0	0	0	547	0
OTU685	k__Animalia	p__Arthropoda	c__Insecta	o__Coleoptera	f__Dytiscidae	g__Agabus	s__Agabus colymbus	0	0	0	0	588	0	0
OTU686	k__Animalia	p__Arthropoda	c__Insecta	o__Lepidoptera	f__Noctuidae	g__Elaphria	s__Elaphria grata	0	61	0	535	0	0	0
OTU687	k__Animalia	p__Arthropoda	c__Insecta	o__Coleoptera	f__Dytiscidae	g__Agabus	s__Agabus colymbus	0	0	0	0	568	0	0
OTU690	k__Animalia	p__Arthropoda	c__Insecta	o__Coleoptera	f__Dytiscidae	g__Agabus	s__Agabus colymbus	0	0	0	0	579	0	0
OTU692	k__Animalia	p__Arthropoda	c__Insecta	o__Coleoptera	NA	NA	NA	0	0	0	0	555	0	0
OTU695	k__Animalia	p__Arthropoda	c__Insecta	o__Coleoptera	f__Dytiscidae	g__Copelatus	s__Copelatus chevrolati	0	0	0	532	0	20	0
OTU696	k__Animalia	p__Arthropoda	c__Insecta	o__Coleoptera	f__Tenebrionidae	g__Isomira	s__Isomira sericea	0	0	0	0	0	569	0
OTU697	k__Animalia	p__Arthropoda	c__Insecta	o__Coleoptera	f__Curculionidae	NA	NA	0	0	0	2	306	306	0
OTU699	k__Animalia	p__Arthropoda	c__Insecta	o__Coleoptera	f__Dytiscidae	g__Agabus	s__Agabus colymbus	0	0	0	0	562	0	0
OTU705	k__Animalia	p__Arthropoda	c__Insecta	o__Coleoptera	f__Dytiscidae	g__Agabus	s__Agabus colymbus	0	0	0	0	1617	0	0
OTU712	k__Animalia	p__Arthropoda	c__Insecta	o__Diptera	f__Chironomidae	NA	NA	3	0	0	0	598	0	0
OTU715	k__Animalia	p__Arthropoda	c__Insecta	o__Coleoptera	f__Cantharidae	g__Podabrus	NA	0	0	0	0	0	48	507
OTU717	k__Animalia	p__Arthropoda	c__Insecta	o__Coleoptera	f__Dytiscidae	g__Agabus	s__Agabus colymbus	0	0	0	0	569	0	0
OTU718	k__Animalia	p__Arthropoda	c__Insecta	o__Coleoptera	NA	NA	NA	60	39	0	0	0	514	0
OTU719	k__Animalia	p__Arthropoda	c__Insecta	o__Lepidoptera	f__Tortricidae	g__Cydia	NA	18	24	0	450	0	0	0
OTU722	k__Animalia	p__Arthropoda	c__Insecta	o__Coleoptera	NA	NA	NA	0	0	0	0	0	723	0
OTU724	k__Animalia	p__Arthropoda	c__Insecta	o__Coleoptera	NA	NA	NA	0	0	0	0	502	0	0
OTU725	k__Animalia	p__Arthropoda	c__Insecta	o__Diptera	f__Chaoboridae	g__Chaoborus	s__Chaoborus punctipennis	0	0	0	592	0	319	976
OTU727	k__Animalia	p__Arthropoda	c__Insecta	o__Hymenoptera	NA	NA	NA	0	0	0	0	0	0	475
OTU729	k__Animalia	p__Arthropoda	c__Insecta	o__Neuroptera	f__Hemerobiidae	g__Hemerobius	s__Hemerobius stigma	668	24	0	84	100	97	0
OTU731	k__Animalia	p__Arthropoda	c__Insecta	o__Lepidoptera	f__Tortricidae	g__Pammene	s__Pammene medioalbana	5	2	0	45	0	1015	0
OTU734	k__Animalia	p__Arthropoda	c__Insecta	o__Coleoptera	f__Dytiscidae	g__Agabus	s__Agabus colymbus	0	0	0	0	8562	0	0
OTU735	k__Animalia	p__Arthropoda	c__Insecta	o__Hymenoptera	f__Ichneumonidae	NA	NA	0	0	0	0	582	0	0
OTU738	k__Animalia	p__Arthropoda	c__Insecta	o__Diptera	NA	NA	NA	608	0	0	0	0	0	0
OTU741	k__Animalia	p__Arthropoda	c__Insecta	o__Coleoptera	f__Dytiscidae	g__Agabus	s__Agabus colymbus	0	0	0	0	546	0	0
OTU742	k__Animalia	p__Arthropoda	c__Insecta	o__Coleoptera	f__Dytiscidae	g__Agabus	s__Agabus colymbus	0	0	0	0	579	0	0
OTU744	k__Animalia	p__Arthropoda	c__Insecta	o__Coleoptera	NA	NA	NA	0	0	0	0	511	0	0
OTU746	k__Animalia	p__Arthropoda	c__Insecta	o__Lepidoptera	f__Gracillariidae	g__Caloptilia	NA	0	0	0	466	0	0	0
OTU747	k__Animalia	p__Arthropoda	c__Insecta	o__Diptera	f__Sciomyzidae	g__Hoplodictya	s__Hoplodictya spinicornis	0	0	0	0	0	470	0
OTU749	k__Animalia	p__Arthropoda	c__Insecta	o__Diptera	f__Chironomidae	NA	NA	0	0	0	147	0	1079	424
OTU753	k__Animalia	p__Arthropoda	c__Insecta	o__Megaloptera	f__Corydalidae	g__Chauliodes	s__Chauliodes rastricornis	3	168	0	628	0	48	0
OTU754	k__Animalia	p__Arthropoda	c__Insecta	o__Diptera	NA	NA	NA	0	0	0	0	0	433	0
OTU755	k__Animalia	p__Arthropoda	c__Insecta	o__Coleoptera	f__Dytiscidae	g__Agabus	s__Agabus colymbus	0	0	0	0	479	0	0
OTU756	k__Animalia	p__Arthropoda	c__Insecta	o__Coleoptera	f__Carabidae	g__Loxandrus	s__Loxandrus cincinnati	470	0	0	0	0	17	0
OTU761	k__Animalia	p__Arthropoda	c__Insecta	o__Diptera	NA	NA	NA	0	567	0	3	0	0	0
OTU762	k__Animalia	p__Arthropoda	c__Insecta	o__Coleoptera	f__Cantharidae	g__Podabrus	s__Podabrus nothoides	0	0	0	0	0	426	0
OTU763	k__Animalia	p__Arthropoda	c__Insecta	o__Coleoptera	f__Carabidae	NA	NA	0	0	0	0	1	1457	0
OTU764	k__Animalia	p__Arthropoda	c__Insecta	o__Lepidoptera	f__Cosmopterigidae	g__Melanocinclis	s__Melanocinclis lineigera	0	0	0	465	0	0	9
OTU769	k__Animalia	p__Arthropoda	c__Insecta	o__Diptera	f__Chironomidae	NA	NA	0	0	0	0	544	0	0
OTU773	k__Animalia	p__Arthropoda	c__Insecta	o__Lepidoptera	f__Tortricidae	g__Pseudexentera	s__Pseudexentera haracana	0	0	0	392	163389	0	0
OTU774	k__Animalia	p__Arthropoda	c__Insecta	o__Diptera	NA	NA	NA	0	0	0	0	449	11	0
OTU775	k__Animalia	p__Arthropoda	c__Insecta	o__Hymenoptera	f__Xyelidae	g__Xyela	NA	0	0	0	632	0	3	19
OTU776	k__Animalia	p__Arthropoda	c__Insecta	o__Diptera	f__Anisopodidae	g__Sylvicola	NA	2	0	0	455	0	0	0
OTU777	k__Animalia	p__Arthropoda	c__Insecta	o__Lepidoptera	NA	NA	NA	0	0	0	442	0	0	0
OTU778	k__Animalia	p__Arthropoda	c__Arachnida	o__Araneae	f__Theridiidae	g__Platnickina	s__Platnickina alabamensis	131	0	0	523	5	51	0
OTU783	k__Animalia	p__Arthropoda	c__Insecta	o__Diptera	f__Sarcophagidae	g__Ravinia	s__Ravinia stimulans	0	0	0	0	453	0	0
OTU787	k__Animalia	p__Arthropoda	c__Insecta	o__Coleoptera	NA	NA	NA	0	0	0	0	428	0	0
OTU788	k__Animalia	p__Arthropoda	c__Insecta	o__Megaloptera	f__Corydalidae	g__Chauliodes	NA	8	47	0	503	0	31	0
OTU790	k__Animalia	p__Arthropoda	c__Insecta	o__Coleoptera	NA	NA	NA	1252	0	0	0	0	48	0
OTU791	k__Animalia	p__Arthropoda	c__Insecta	o__Hymenoptera	NA	NA	NA	0	93	0	3624	0	4	0
OTU793	k__Animalia	p__Arthropoda	c__Insecta	o__Lepidoptera	NA	NA	NA	0	0	0	0	541	0	0
OTU794	k__Animalia	p__Arthropoda	c__Insecta	o__Coleoptera	NA	NA	NA	0	0	0	0	997	0	0
OTU795	k__Animalia	p__Arthropoda	c__Insecta	o__Lepidoptera	f__Tortricidae	g__Sereda	s__Sereda tautana	0	0	0	0	20	524	0
OTU798	k__Animalia	p__Arthropoda	c__Insecta	o__Diptera	f__Chironomidae	g__Polypedilum	NA	0	0	0	0	0	430	0
OTU802	k__Animalia	p__Arthropoda	c__Insecta	o__Lepidoptera	f__Noctuidae	g__Galgula	s__Galgula partita	0	6	0	876	0	0	0
OTU804	k__Animalia	p__Arthropoda	c__Insecta	o__Coleoptera	f__Carabidae	NA	NA	871	0	0	0	0	14	0
OTU805	k__Animalia	p__Arthropoda	c__Insecta	o__Hemiptera	f__Pentatomidae	g__Nezara	s__Nezara viridula	0	393	0	0	0	0	0
OTU807	k__Animalia	p__Arthropoda	c__Insecta	o__Lepidoptera	NA	NA	NA	0	0	0	0	978	0	0
OTU811	k__Animalia	p__Arthropoda	c__Insecta	o__Diptera	NA	NA	NA	0	0	0	400	0	0	0
OTU815	k__Animalia	p__Arthropoda	c__Insecta	o__Odonata	f__Libellulidae	g__Trithemis	s__Trithemis dubia	364	4	0	5	0	64	0
OTU817	k__Animalia	p__Arthropoda	c__Insecta	o__Neuroptera	f__Coniopterygidae	NA	NA	0	0	0	11	0	380	0
OTU819	k__Animalia	p__Arthropoda	c__Insecta	o__Lepidoptera	f__Gelechiidae	g__Telphusa	NA	0	7	0	935	0	2	0
OTU822	k__Animalia	p__Arthropoda	c__Insecta	o__Lepidoptera	f__Nepticulidae	g__Zimmermannia	s__Zimmermannia obrutella	0	0	0	0	0	0	371
OTU824	k__Animalia	p__Arthropoda	c__Arachnida	o__Araneae	f__Tetragnathidae	g__Tetragnatha	s__Tetragnatha straminea	0	0	0	0	0	363	0
OTU832	k__Animalia	p__Arthropoda	c__Arachnida	o__Araneae	f__Philodromidae	g__Philodromus	NA	412	0	5	0	0	0	0
OTU834	k__Animalia	p__Arthropoda	c__Insecta	o__Coleoptera	NA	NA	NA	1028	255	0	7281	0	531	20
OTU836	k__Animalia	p__Arthropoda	c__Insecta	o__Hemiptera	f__Pentatomidae	g__Loxa	NA	360	0	0	0	0	0	0
OTU837	k__Animalia	p__Arthropoda	c__Insecta	o__Coleoptera	f__Carabidae	g__Loxandrus	s__Loxandrus cincinnati	455	0	0	0	0	6	0
OTU840	k__Animalia	p__Arthropoda	c__Insecta	o__Coleoptera	f__Carabidae	g__Loxandrus	s__Loxandrus cincinnati	515	0	0	0	0	10	0
OTU842	k__Animalia	p__Arthropoda	c__Insecta	o__Lepidoptera	NA	NA	NA	0	0	0	480	0	0	0
OTU843	k__Animalia	p__Arthropoda	c__Insecta	o__Coleoptera	f__Dytiscidae	g__Agabus	NA	0	0	0	0	370	0	0
OTU844	k__Animalia	p__Arthropoda	c__Insecta	o__Coleoptera	f__Cantharidae	g__Podabrus	s__Podabrus nothoides	0	0	0	0	0	454	0
OTU845	k__Animalia	p__Arthropoda	c__Insecta	o__Coleoptera	NA	NA	NA	0	0	0	0	347	0	0
OTU851	k__Animalia	p__Arthropoda	c__Insecta	o__Coleoptera	f__Eucnemidae	g__Microrhagus	s__Microrhagus pectinatus	0	0	0	0	0	0	345
OTU855	k__Animalia	p__Arthropoda	c__Insecta	o__Diptera	NA	NA	NA	0	0	0	0	356	0	0
OTU859	k__Animalia	p__Arthropoda	c__Insecta	o__Diptera	f__Sciaridae	NA	NA	0	0	0	73	0	275	0
OTU863	k__Animalia	p__Arthropoda	c__Insecta	o__Coleoptera	f__Dytiscidae	g__Agabus	s__Agabus colymbus	0	0	0	0	389	0	0
OTU866	k__Animalia	p__Arthropoda	c__Insecta	o__Diptera	NA	NA	NA	0	0	0	0	365	4	0
OTU867	k__Animalia	p__Arthropoda	c__Insecta	o__Diptera	f__Chironomidae	g__Procladius	NA	0	0	0	0	0	41	298
OTU868	k__Animalia	p__Arthropoda	c__Insecta	o__Diptera	f__Cecidomyiidae	NA	NA	5	0	0	0	0	326	0
OTU870	k__Animalia	p__Arthropoda	c__Insecta	o__Diptera	f__Cecidomyiidae	NA	NA	0	329	0	2	0	0	0
OTU871	k__Animalia	p__Arthropoda	c__Insecta	o__Lepidoptera	f__Geometridae	g__Cleora	s__Cleora sublunaria	0	34	0	608	0	0	0
OTU874	k__Animalia	p__Arthropoda	c__Insecta	o__Diptera	f__Chironomidae	NA	NA	0	0	0	38	0	345	0
OTU876	k__Animalia	p__Arthropoda	c__Insecta	o__Psocodea	f__Psocidae	g__Hyalopsocus	NA	0	0	0	24	0	537	0
OTU877	k__Animalia	p__Arthropoda	c__Insecta	o__Diptera	NA	NA	NA	0	0	0	0	0	4769	0
OTU879	k__Animalia	p__Arthropoda	c__Insecta	o__Lepidoptera	f__Tortricidae	g__Argyrotaenia	s__Argyrotaenia pinatubana	0	0	0	0	354	0	0
OTU881	k__Animalia	p__Arthropoda	c__Insecta	o__Coleoptera	NA	NA	NA	201	0	0	3	0	172	0
OTU884	k__Animalia	p__Arthropoda	c__Insecta	o__Orthoptera	f__Acrididae	g__Chortophaga	s__Chortophaga australior	0	0	0	0	0	311	0
OTU888	k__Animalia	p__Arthropoda	c__Insecta	o__Megaloptera	f__Corydalidae	g__Chauliodes	s__Chauliodes rastricornis	0	0	0	340	0	0	0
OTU891	k__Animalia	p__Arthropoda	c__Insecta	o__Coleoptera	NA	NA	NA	0	0	0	323	0	0	0
OTU892	k__Animalia	p__Arthropoda	c__Insecta	o__Coleoptera	f__Hydrophilidae	g__Enochrus	s__Enochrus hamiltoni	0	0	0	0	0	0	300
OTU894	k__Animalia	p__Arthropoda	c__Insecta	o__Diptera	NA	NA	NA	0	0	0	0	0	319	0
OTU895	k__Animalia	p__Arthropoda	c__Insecta	o__Diptera	NA	NA	NA	6	0	0	383	0	0	0
OTU897	k__Animalia	p__Arthropoda	c__Insecta	o__Coleoptera	f__Carabidae	g__Perigona	s__Perigona nigriceps	0	0	0	0	0	324	0
OTU900	k__Animalia	p__Arthropoda	c__Insecta	o__Coleoptera	NA	NA	NA	449	0	0	0	0	102	0
OTU904	k__Animalia	p__Arthropoda	c__Insecta	o__Coleoptera	f__Dytiscidae	g__Agabus	s__Agabus colymbus	0	0	0	0	343	0	0
OTU906	k__Animalia	p__Arthropoda	c__Insecta	o__Coleoptera	f__Dytiscidae	g__Agabus	s__Agabus colymbus	0	0	0	0	315	0	0
OTU912	k__Animalia	p__Arthropoda	c__Insecta	o__Lepidoptera	NA	NA	NA	0	0	0	0	0	609	0
OTU916	k__Animalia	p__Arthropoda	c__Insecta	o__Diptera	f__Dolichopodidae	g__Sympycnus	s__Sympycnus lineatus	0	0	0	0	0	343	0
OTU917	k__Animalia	p__Arthropoda	c__Insecta	o__Lepidoptera	f__Tineidae	g__Homosetia	s__Homosetia fasciella	0	0	0	311	0	0	5
OTU920	k__Animalia	p__Arthropoda	c__Insecta	o__Lepidoptera	f__Gelechiidae	g__Coleotechnites	s__Coleotechnites thujaella	394	0	0	0	0	0	0
OTU923	k__Animalia	p__Arthropoda	c__Insecta	o__Neuroptera	NA	NA	NA	124	33	0	189	125	22	54
OTU924	k__Animalia	p__Arthropoda	c__Insecta	o__Coleoptera	f__Carabidae	NA	NA	0	0	0	0	0	282	0
OTU929	k__Animalia	p__Arthropoda	c__Insecta	o__Diptera	f__Chironomidae	NA	NA	0	0	0	0	0	297	0
OTU930	k__Animalia	p__Arthropoda	c__Insecta	o__Diptera	NA	NA	NA	0	0	0	0	0	0	293
OTU933	k__Animalia	p__Arthropoda	c__Insecta	o__Lepidoptera	f__Blastobasidae	g__Holcocera	s__Holcocera immaculella	0	0	0	0	0	304	0
OTU935	k__Animalia	p__Arthropoda	c__Insecta	o__Megaloptera	f__Corydalidae	g__Chauliodes	s__Chauliodes rastricornis	2	117	0	217	0	204	0
OTU938	k__Animalia	p__Arthropoda	c__Insecta	o__Lepidoptera	f__Tortricidae	g__Cydia	NA	10	0	0	207	40	13	7
OTU944	k__Animalia	p__Arthropoda	c__Insecta	o__Hymenoptera	f__Braconidae	g__Doryctes	NA	0	0	0	0	0	0	264
OTU945	k__Animalia	p__Arthropoda	c__Insecta	o__Coleoptera	NA	NA	NA	0	0	0	0	272	0	0
OTU946	k__Animalia	p__Arthropoda	c__Insecta	o__Coleoptera	f__Carabidae	g__Loxandrus	s__Loxandrus cincinnati	542	0	0	0	0	10	0
OTU947	k__Animalia	p__Arthropoda	c__Insecta	o__Diptera	NA	NA	NA	0	0	0	0	0	49	235
OTU948	k__Animalia	p__Arthropoda	c__Insecta	o__Coleoptera	f__Dytiscidae	g__Agabus	s__Agabus colymbus	0	0	0	0	285	0	0
OTU951	k__Animalia	p__Arthropoda	c__Insecta	o__Diptera	f__Cecidomyiidae	NA	NA	0	0	0	0	0	0	267
OTU952	k__Animalia	p__Arthropoda	c__Insecta	o__Coleoptera	f__Hydrophilidae	g__Helocombus	s__Helocombus bifidus	288	0	0	2	0	0	0
OTU953	k__Animalia	p__Arthropoda	c__Insecta	o__Lepidoptera	f__Gelechiidae	g__Coleotechnites	NA	0	0	0	0	0	274	0
OTU954	k__Animalia	p__Arthropoda	c__Insecta	o__Coleoptera	NA	NA	NA	0	0	0	0	310	0	0
OTU955	k__Animalia	p__Arthropoda	c__Insecta	o__Diptera	NA	NA	NA	0	0	0	148	0	299	0
OTU957	k__Animalia	p__Arthropoda	c__Insecta	o__Hemiptera	f__Reduviidae	g__Empicoris	s__Empicoris errabundus	0	0	0	0	0	51	204
OTU959	k__Animalia	p__Arthropoda	c__Insecta	o__Coleoptera	f__Dytiscidae	g__Agabus	s__Agabus colymbus	0	0	0	0	368	0	0
OTU962	k__Animalia	p__Arthropoda	c__Insecta	o__Lepidoptera	f__Geometridae	g__Anavitrinella	s__Anavitrinella pampinaria	0	0	0	286	0	0	0
OTU963	k__Animalia	p__Arthropoda	c__Insecta	o__Diptera	f__Limoniidae	g__Symplecta	s__Symplecta cana	53	0	0	288	0	69	0
OTU964	k__Animalia	p__Arthropoda	c__Insecta	o__Coleoptera	f__Dytiscidae	g__Agabus	s__Agabus colymbus	0	0	0	0	263	0	0
OTU966	k__Animalia	p__Arthropoda	c__Insecta	o__Thysanoptera	NA	NA	NA	307	0	0	0	0	26	0
OTU967	k__Animalia	p__Arthropoda	c__Insecta	o__Diptera	f__Chironomidae	g__Dicrotendipes	NA	0	0	0	0	285	2	290
OTU973	k__Animalia	p__Arthropoda	c__Insecta	o__Hemiptera	f__Aradidae	g__Aradus	NA	0	0	0	0	0	262	0
OTU976	k__Animalia	p__Arthropoda	c__Insecta	o__Lepidoptera	NA	NA	NA	0	1297	0	208	0	0	0
OTU977	k__Animalia	p__Arthropoda	c__Insecta	o__Diptera	NA	NA	NA	0	0	0	0	0	286	0
OTU979	k__Animalia	p__Arthropoda	c__Insecta	o__Coleoptera	NA	NA	NA	310	0	0	0	0	0	0
OTU980	k__Animalia	p__Arthropoda	c__Insecta	o__Hemiptera	f__Miridae	g__Phytocoris	s__Phytocoris nigricollis	269	150	0	52	0	68	0
OTU982	k__Animalia	p__Arthropoda	c__Insecta	o__Diptera	NA	NA	NA	0	0	0	0	0	0	283
OTU986	k__Animalia	p__Arthropoda	c__Insecta	o__Lepidoptera	f__Noctuidae	NA	NA	0	284	0	0	0	0	0
OTU989	k__Animalia	p__Arthropoda	c__Insecta	o__Lepidoptera	NA	NA	NA	0	38	0	0	263	0	0
OTU990	k__Animalia	p__Arthropoda	c__Insecta	o__Diptera	NA	NA	NA	0	0	0	835	0	0	0
OTU993	k__Animalia	p__Arthropoda	c__Arachnida	o__Trombidiformes	NA	NA	NA	0	0	0	0	0	300	0
OTU994	k__Animalia	p__Arthropoda	c__Insecta	o__Lepidoptera	NA	NA	NA	0	0	0	77	0	2269	0
OTU995	k__Animalia	p__Arthropoda	c__Insecta	o__Diptera	f__Chironomidae	g__Polypedilum	s__Polypedilum nubifer	0	252	0	0	0	0	0
OTU996	k__Animalia	p__Arthropoda	c__Insecta	o__Lepidoptera	NA	NA	NA	0	0	0	0	317	0	0
OTU1000	k__Animalia	p__Arthropoda	c__Insecta	o__Diptera	NA	NA	NA	0	0	0	0	0	247	0
OTU1001	k__Animalia	p__Arthropoda	c__Insecta	o__Diptera	NA	NA	NA	0	0	0	158	0	31	101
OTU1003	k__Animalia	p__Arthropoda	c__Insecta	o__Coleoptera	NA	NA	NA	0	0	0	0	266	0	0
OTU1006	k__Animalia	p__Arthropoda	c__Insecta	o__Coleoptera	f__Carabidae	g__Loxandrus	s__Loxandrus cincinnati	599	0	0	0	0	18	0
OTU1010	k__Animalia	p__Arthropoda	c__Insecta	o__Coleoptera	f__Ptinidae	NA	NA	263	0	0	0	0	54	17
OTU1015	k__Animalia	p__Arthropoda	c__Insecta	o__Diptera	f__Mycetophilidae	g__Exechia	NA	0	0	0	0	0	0	232
OTU1018	k__Animalia	p__Arthropoda	c__Arachnida	o__Araneae	f__Araneidae	g__Eustala	s__Eustala anastera	0	0	0	4	249	0	0
OTU1021	k__Animalia	p__Arthropoda	c__Insecta	o__Diptera	NA	NA	NA	0	0	0	259	0	0	233
OTU1023	k__Animalia	p__Arthropoda	c__Insecta	o__Coleoptera	f__Dytiscidae	g__Agabus	s__Agabus colymbus	0	0	0	0	235	0	0
OTU1026	k__Animalia	p__Arthropoda	c__Insecta	o__Diptera	f__Chironomidae	NA	NA	0	0	0	0	0	244	0
OTU1027	k__Animalia	p__Arthropoda	c__Insecta	o__Psocodea	f__Psocidae	g__Trichadenotecnum	s__Trichadenotecnum alexanderae complex	0	0	0	0	16	0	207
OTU1032	k__Animalia	p__Arthropoda	c__Insecta	o__Lepidoptera	f__Gracillariidae	g__Phyllocnistis	s__Phyllocnistis longipalpa	0	0	0	0	0	0	226
OTU1034	k__Animalia	p__Arthropoda	c__Insecta	o__Coleoptera	NA	NA	NA	275	0	0	0	0	10	0
OTU1037	k__Animalia	p__Arthropoda	c__Insecta	o__Lepidoptera	f__Geometridae	g__Eupithecia	s__Eupithecia variostrigata	0	730	0	44	0	0	0
OTU1038	k__Animalia	p__Arthropoda	c__Insecta	o__Diptera	f__Chironomidae	NA	NA	0	0	0	0	76	0	262
OTU1041	k__Animalia	p__Arthropoda	c__Insecta	o__Hemiptera	f__Aphididae	g__Aphis	s__Aphis spiraecola	0	0	0	0	0	0	220
OTU1046	k__Animalia	p__Arthropoda	c__Insecta	o__Lepidoptera	f__Bucculatricidae	g__Bucculatrix	NA	0	0	0	0	0	231	0
OTU1047	k__Animalia	p__Arthropoda	c__Insecta	o__Coleoptera	f__Dytiscidae	g__Agabus	s__Agabus colymbus	0	0	0	0	442	0	0
OTU1048	k__Animalia	p__Arthropoda	c__Insecta	o__Hymenoptera	f__Xyelidae	g__Xyela	NA	0	6680	0	232785	0	150	0
OTU1049	k__Animalia	p__Arthropoda	c__Insecta	o__Diptera	f__Chironomidae	g__Tanytarsus	NA	0	0	0	0	2	0	222
OTU1052	k__Animalia	p__Arthropoda	c__Insecta	o__Lepidoptera	NA	NA	NA	0	0	0	229	0	0	0
OTU1055	k__Animalia	p__Arthropoda	c__Insecta	o__Diptera	NA	NA	NA	485	0	0	223	0	0	0
OTU1056	k__Animalia	p__Arthropoda	c__Arachnida	o__Trombidiformes	f__Scutacaridae	NA	NA	211	0	0	0	0	0	0
OTU1063	k__Animalia	p__Arthropoda	c__Insecta	o__Lepidoptera	f__Tortricidae	NA	NA	0	0	0	215	0	109	0
OTU1064	k__Animalia	p__Arthropoda	c__Insecta	o__Blattodea	f__Ectobiidae	g__Blattella	s__Blattella germanica	49	0	7	36	24	101	0
OTU1070	k__Animalia	p__Arthropoda	c__Insecta	o__Diptera	NA	NA	NA	0	1	0	1181	2	0	80675
OTU1076	k__Animalia	p__Arthropoda	c__Insecta	o__Lepidoptera	f__Tortricidae	g__Cydia	NA	228	1	0	1	0	0	0
OTU1078	k__Animalia	p__Arthropoda	c__Insecta	o__Diptera	NA	NA	NA	236	0	0	0	0	0	0
OTU1081	k__Animalia	p__Arthropoda	c__Insecta	o__Coleoptera	f__Hydrophilidae	NA	NA	212	0	0	0	0	0	0
OTU1082	k__Animalia	p__Arthropoda	c__Insecta	o__Hemiptera	NA	NA	NA	0	0	0	18	0	188	0
OTU1085	k__Animalia	p__Arthropoda	c__Insecta	o__Hemiptera	f__Cicadellidae	g__Osbornellus	NA	0	0	0	186	0	109	0
OTU1086	k__Animalia	p__Arthropoda	c__Insecta	o__Megaloptera	f__Corydalidae	g__Chauliodes	s__Chauliodes rastricornis	7	0	0	953	0	124	0
OTU1089	k__Animalia	p__Arthropoda	c__Insecta	o__Coleoptera	NA	NA	NA	0	0	0	0	201	0	0
OTU1093	k__Animalia	p__Arthropoda	c__Insecta	o__Hymenoptera	f__Xyelidae	g__Xyela	NA	0	26	0	339	0	20	0
OTU1097	k__Animalia	p__Arthropoda	c__Insecta	o__Lepidoptera	f__Tortricidae	g__Platynota	NA	0	0	0	196	0	17	0
OTU1099	k__Animalia	p__Arthropoda	c__Insecta	o__Diptera	NA	NA	NA	0	0	0	224	0	0	0
OTU1104	k__Animalia	p__Arthropoda	c__Insecta	o__Lepidoptera	f__Pyralidae	NA	NA	0	0	0	196	0	0	0
OTU1110	k__Animalia	p__Arthropoda	c__Insecta	o__Coleoptera	f__Scarabaeidae	g__Phyllophaga	s__Phyllophaga tecta	453	0	0	0	0	0	0
OTU1114	k__Animalia	p__Arthropoda	c__Insecta	o__Diptera	f__Culicidae	g__Aedes	s__Aedes vexans	0	0	0	308	0	0	0
OTU1115	k__Animalia	p__Arthropoda	c__Insecta	o__Coleoptera	f__Elateridae	g__Dicrepidius	s__Dicrepidius palmatus	0	0	0	0	0	191	0
OTU1125	k__Animalia	p__Arthropoda	c__Insecta	o__Lepidoptera	f__Tortricidae	g__Cydia	NA	165	0	0	0	0	22	0
OTU1130	k__Animalia	p__Arthropoda	c__Insecta	o__Coleoptera	f__Hydrophilidae	g__Helocombus	s__Helocombus bifidus	0	0	0	186	0	0	0
OTU1131	k__Animalia	p__Arthropoda	c__Insecta	o__Hemiptera	f__Lygaeidae	g__Kleidocerys	s__Kleidocerys resedae	0	0	0	330	0	17	8
OTU1132	k__Animalia	p__Arthropoda	c__Insecta	o__Diptera	NA	NA	NA	0	0	0	0	0	214	0
OTU1137	k__Animalia	p__Arthropoda	c__Insecta	o__Diptera	NA	NA	NA	0	0	0	0	0	213	0
OTU1138	k__Animalia	p__Arthropoda	c__Insecta	o__Diptera	f__Ceratopogonidae	g__Bezzia	s__Bezzia nobilis	0	0	0	0	0	270	0
OTU1142	k__Animalia	p__Arthropoda	c__Insecta	o__Coleoptera	NA	NA	NA	0	0	0	226	0	0	0
OTU1144	k__Animalia	p__Arthropoda	c__Insecta	o__Coleoptera	NA	NA	NA	0	0	0	0	539	0	0
OTU1148	k__Animalia	p__Arthropoda	c__Insecta	o__Hemiptera	f__Miridae	g__Taylorilygus	s__Taylorilygus apicalis	0	0	0	17	0	0	0
OTU1149	k__Animalia	p__Arthropoda	c__Collembola	o__Entomobryomorpha	f__Entomobryidae	NA	NA	0	0	0	28	0	203	0
OTU1155	k__Animalia	p__Arthropoda	c__Insecta	o__Lepidoptera	NA	NA	NA	0	3	0	0	180	0	0
OTU1157	k__Animalia	p__Arthropoda	c__Insecta	o__Diptera	f__Chironomidae	g__Tanytarsus	s__Tanytarsus guerlus	0	0	0	0	192	0	0
OTU1160	k__Animalia	p__Arthropoda	c__Insecta	o__Coleoptera	f__Dytiscidae	NA	NA	0	0	0	0	0	173	0
OTU1162	k__Animalia	p__Arthropoda	c__Insecta	o__Diptera	f__Chironomidae	NA	NA	0	0	0	0	150	0	13
OTU1167	k__Animalia	p__Arthropoda	c__Insecta	o__Hemiptera	f__Pentatomidae	g__Banasa	s__Banasa lenticularis	0	0	0	0	0	186	0
OTU1170	k__Animalia	p__Arthropoda	c__Insecta	o__Lepidoptera	f__Tortricidae	g__Rhopobota	s__Rhopobota dietziana	0	0	0	0	161	0	0
OTU1171	k__Animalia	p__Arthropoda	c__Insecta	o__Coleoptera	f__Cantharidae	g__Podabrus	s__Podabrus nothoides	0	0	0	0	0	281	0
OTU1175	k__Animalia	p__Arthropoda	c__Insecta	o__Coleoptera	f__Dytiscidae	g__Agabus	s__Agabus colymbus	0	0	0	0	187	0	0
OTU1181	k__Animalia	p__Arthropoda	c__Insecta	o__Diptera	f__Chironomidae	g__Cricotopus	s__Cricotopus bicinctus grp	0	0	0	0	164	0	0
OTU1182	k__Animalia	p__Arthropoda	c__Insecta	o__Coleoptera	f__Scraptiidae	g__Canifa	s__Canifa pallipes	0	0	0	130	0	142	0
OTU1183	k__Animalia	p__Arthropoda	c__Insecta	o__Diptera	f__Mycetophilidae	g__Leia	NA	0	0	0	194	0	0	0
OTU1184	k__Animalia	p__Arthropoda	c__Insecta	o__Lepidoptera	NA	NA	NA	0	0	0	0	350	0	0
OTU1185	k__Animalia	p__Arthropoda	c__Insecta	o__Ephemeroptera	f__Heptageniidae	g__Maccaffertium	s__Maccaffertium modestum	4	0	0	6	0	155	0
OTU1186	k__Animalia	p__Arthropoda	c__Insecta	o__Diptera	f__Simuliidae	g__Cnephia	s__Cnephia ornithophilia	0	0	0	164	0	0	0
OTU1188	k__Animalia	p__Arthropoda	c__Insecta	o__Hymenoptera	NA	NA	NA	0	164	0	31	0	0	0
OTU1192	k__Animalia	p__Arthropoda	c__Insecta	o__Lepidoptera	f__Gelechiidae	g__Aristotelia	s__Aristotelia pudibundella	0	0	0	0	157	0	8
OTU1194	k__Animalia	p__Arthropoda	c__Insecta	o__Diptera	f__Chironomidae	NA	NA	0	0	0	0	195	0	0
OTU1199	k__Animalia	p__Arthropoda	c__Insecta	o__Hemiptera	f__Pentatomidae	NA	NA	161	0	0	0	0	0	0
OTU1207	k__Animalia	p__Arthropoda	c__Insecta	o__Diptera	f__Chironomidae	g__Polypedilum	NA	0	0	0	0	0	352	0
OTU1210	k__Animalia	p__Arthropoda	c__Insecta	o__Hymenoptera	NA	NA	NA	0	0	0	0	0	180	0
OTU1213	k__Animalia	p__Arthropoda	c__Insecta	o__Lepidoptera	f__Tortricidae	g__Platynota	NA	30	0	0	592	0	0	768
OTU1219	k__Animalia	p__Arthropoda	c__Arachnida	o__Araneae	NA	NA	NA	0	3	0	8	136	126	0
OTU1222	k__Animalia	p__Arthropoda	c__Insecta	o__Diptera	f__Culicidae	g__Aedes	s__Aedes mitchellae	0	0	0	23	0	124	0
OTU1224	k__Animalia	p__Arthropoda	c__Insecta	o__Diptera	NA	NA	NA	0	1115	0	2	0	0	0
OTU1230	k__Animalia	p__Arthropoda	c__Insecta	o__Coleoptera	f__Carabidae	NA	NA	53	0	0	0	0	134	0
OTU1232	k__Animalia	p__Arthropoda	c__Insecta	o__Diptera	f__Limoniidae	g__Pseudolimnophila	s__Pseudolimnophila luteipennis	0	0	0	88	0	0	70
OTU1241	k__Animalia	p__Arthropoda	c__Insecta	o__Diptera	NA	NA	NA	0	0	0	10	315	0	0
OTU1242	k__Animalia	p__Arthropoda	c__Arachnida	o__Araneae	f__Linyphiidae	g__Grammonota	s__Grammonota angusta	0	0	0	0	0	148	0
OTU1245	k__Animalia	p__Arthropoda	c__Insecta	o__Diptera	NA	NA	NA	0	0	0	0	0	140	0
OTU1246	k__Animalia	p__Arthropoda	c__Insecta	o__Diptera	NA	NA	NA	0	0	0	0	0	150	0
OTU1253	k__Animalia	p__Arthropoda	c__Insecta	o__Lepidoptera	f__Tortricidae	g__Episimus	s__Episimus argutana	0	150	0	0	0	0	0
OTU1254	k__Animalia	p__Arthropoda	c__Insecta	o__Lepidoptera	f__Crambidae	g__Samea	s__Samea multiplicalis	0	0	0	0	155	0	0
OTU1255	k__Animalia	p__Arthropoda	c__Arachnida	o__Trombidiformes	f__Erythraeidae	NA	NA	0	0	0	0	142	0	0
OTU1258	k__Animalia	p__Arthropoda	c__Insecta	o__Lepidoptera	NA	NA	NA	0	0	0	189	0	0	0
OTU1265	k__Animalia	p__Arthropoda	c__Insecta	o__Coleoptera	f__Hydrophilidae	g__Hydrobiomorpha	s__Hydrobiomorpha casta	13103	0	0	0	0	0	0
OTU1271	k__Animalia	p__Arthropoda	c__Insecta	o__Psocodea	f__Caeciliusidae	g__Valenzuela	s__Valenzuela flavidus	0	0	0	0	137	0	63
OTU1274	k__Animalia	p__Arthropoda	c__Insecta	o__Diptera	NA	NA	NA	0	0	0	906	0	0	0
OTU1277	k__Animalia	p__Arthropoda	c__Insecta	o__Lepidoptera	f__Gelechiidae	NA	NA	0	0	0	0	19	179	29
OTU1279	k__Animalia	p__Arthropoda	c__Insecta	o__Lepidoptera	f__Coleophoridae	g__Coleophora	NA	0	0	0	0	0	0	144
OTU1280	k__Animalia	p__Arthropoda	c__Insecta	o__Lepidoptera	NA	NA	NA	0	0	0	0	0	146	0
OTU1282	k__Animalia	p__Arthropoda	c__Insecta	o__Coleoptera	f__Mycetophagidae	g__Mycetophagus	s__Mycetophagus pluripunctatus	0	0	0	155	0	0	0
OTU1285	k__Animalia	p__Arthropoda	c__Insecta	o__Coleoptera	NA	NA	NA	0	0	0	0	144	0	0
OTU1287	k__Animalia	p__Arthropoda	c__Insecta	o__Diptera	f__Tachinidae	g__Gaediopsis	NA	0	0	0	154	0	0	0
OTU1291	k__Animalia	p__Arthropoda	c__Insecta	o__Hymenoptera	NA	NA	NA	0	0	0	153	0	55	0
OTU1297	k__Animalia	p__Arthropoda	c__Insecta	o__Diptera	f__Chironomidae	NA	NA	0	0	0	5	0	38	174
OTU1298	k__Animalia	p__Arthropoda	c__Insecta	o__Coleoptera	f__Hydrophilidae	g__Helocombus	s__Helocombus bifidus	572	240	0	7833	0	1225	44
OTU1303	k__Animalia	p__Arthropoda	c__Insecta	o__Megaloptera	f__Corydalidae	g__Chauliodes	s__Chauliodes rastricornis	0	45	0	88	0	9	0
OTU1310	k__Animalia	p__Arthropoda	c__Insecta	o__Hymenoptera	f__Trigonalidae	g__Taeniogonalos	s__Taeniogonalos gundlachii	0	0	0	136	0	0	0
OTU1315	k__Animalia	p__Arthropoda	c__Insecta	o__Coleoptera	f__Hydrophilidae	NA	NA	0	0	0	0	0	155	0
OTU1316	k__Animalia	p__Arthropoda	c__Insecta	o__Coleoptera	f__Carabidae	NA	NA	140	0	0	0	0	3	0
OTU1319	k__Animalia	p__Arthropoda	c__Insecta	o__Lepidoptera	NA	NA	NA	0	0	0	124	0	0	0
OTU1320	k__Animalia	p__Arthropoda	c__Insecta	o__Coleoptera	f__Hydrophilidae	g__Helocombus	s__Helocombus bifidus	0	0	0	130	0	0	0
OTU1333	k__Animalia	p__Arthropoda	c__Insecta	o__Diptera	f__Chironomidae	NA	NA	10	17	0	6	0	53	43
OTU1345	k__Animalia	p__Arthropoda	c__Insecta	o__Diptera	NA	NA	NA	0	0	0	118	0	0	0
OTU1347	k__Animalia	p__Arthropoda	c__Insecta	o__Diptera	NA	NA	NA	0	0	0	0	0	129	0
OTU1352	k__Animalia	p__Arthropoda	c__Insecta	o__Diptera	f__Mycetophilidae	g__Mycetophila	NA	0	0	0	0	194	0	0
OTU1355	k__Animalia	p__Arthropoda	c__Insecta	o__Diptera	NA	NA	NA	0	1	0	37	0	1392	0
OTU1358	k__Animalia	p__Arthropoda	c__Insecta	o__Diptera	NA	NA	NA	0	0	0	130	0	0	0
OTU1359	k__Animalia	p__Arthropoda	c__Insecta	o__Lepidoptera	f__Gelechiidae	g__Hypatima	NA	40	5	0	32	2	50	15
OTU1360	k__Animalia	p__Arthropoda	c__Insecta	o__Lepidoptera	f__Tortricidae	NA	NA	0	0	0	226	72	0	0
OTU1363	k__Animalia	p__Arthropoda	c__Insecta	o__Psocodea	f__Myopsocidae	g__Lichenomima	NA	0	0	0	0	0	112	0
OTU1365	k__Animalia	p__Arthropoda	c__Insecta	o__Lepidoptera	f__Tortricidae	g__Argyrotaenia	s__Argyrotaenia velutinana	5	3	0	300	15	0	0
OTU1367	k__Animalia	p__Arthropoda	c__Insecta	o__Psocodea	f__Caeciliusidae	g__Valenzuela	NA	0	0	0	0	0	0	111
OTU1371	k__Animalia	p__Arthropoda	c__Insecta	o__Diptera	f__Chironomidae	g__Chironomus	NA	0	0	0	0	345	0	32
OTU1372	k__Animalia	p__Arthropoda	c__Insecta	o__Diptera	NA	NA	NA	0	76	0	40	0	0	0
OTU1373	k__Animalia	p__Arthropoda	c__Insecta	o__Diptera	f__Fanniidae	g__Fannia	s__Fannia canicularis	0	131	0	0	0	0	0
OTU1376	k__Animalia	p__Arthropoda	c__Insecta	o__Lepidoptera	f__Tineidae	NA	NA	0	0	0	111	0	0	0
OTU1386	k__Animalia	p__Arthropoda	c__Insecta	o__Lepidoptera	f__Erebidae	g__Lascoria	s__Lascoria ambigualis	0	7	0	113	0	0	0
OTU1387	k__Animalia	p__Arthropoda	c__Insecta	o__Diptera	NA	NA	NA	0	0	0	130	0	0	0
OTU1390	k__Animalia	p__Arthropoda	c__Insecta	o__Coleoptera	f__Hydrophilidae	g__Hydrobiomorpha	s__Hydrobiomorpha casta	7986	0	0	0	0	0	0
OTU1391	k__Animalia	p__Arthropoda	c__Insecta	o__Diptera	NA	NA	NA	0	0	0	114	0	31	0
OTU1392	k__Animalia	p__Arthropoda	c__Insecta	o__Coleoptera	f__Hydrophilidae	g__Helocombus	s__Helocombus bifidus	1462	811	0	26646	0	526	234
OTU1393	k__Animalia	p__Arthropoda	c__Insecta	o__Diptera	NA	NA	NA	0	0	0	0	0	0	168
OTU1394	k__Animalia	p__Arthropoda	c__Insecta	o__Diptera	f__Culicidae	g__Culex	s__Culex salinarius	0	532	0	12341	2004	2730	6627
OTU1399	k__Animalia	p__Arthropoda	c__Arachnida	o__Araneae	f__Salticidae	g__Pelegrina	s__Pelegrina montana	7	0	0	11	53	45	5
OTU1400	k__Animalia	p__Arthropoda	c__Insecta	o__Diptera	f__Mycetophilidae	g__Mycetophila	NA	0	0	0	0	0	1810	0
OTU1403	k__Animalia	p__Arthropoda	c__Insecta	o__Coleoptera	f__Hydrophilidae	g__Helocombus	s__Helocombus bifidus	0	0	0	308	0	2	0
OTU1404	k__Animalia	p__Arthropoda	c__Insecta	o__Diptera	f__Empididae	g__Rhamphomyia	NA	0	0	0	14	0	114	4
OTU1410	k__Animalia	p__Arthropoda	c__Insecta	o__Coleoptera	f__Carabidae	g__Loxandrus	s__Loxandrus cincinnati	376	0	0	0	0	29	0
OTU1414	k__Animalia	p__Arthropoda	c__Insecta	o__Lepidoptera	f__Noctuidae	g__Metaxaglaea	s__Metaxaglaea violacea	0	1	0	1	38622	0	0
OTU1417	k__Animalia	p__Arthropoda	c__Insecta	o__Diptera	NA	NA	NA	0	0	0	0	0	138	0
OTU1424	k__Animalia	p__Arthropoda	c__Insecta	o__Lepidoptera	NA	NA	NA	0	0	0	155	0	0	0
OTU1429	k__Animalia	p__Arthropoda	c__Insecta	o__Coleoptera	NA	NA	NA	0	0	0	0	108	0	0
OTU1432	k__Animalia	p__Arthropoda	c__Insecta	o__Lepidoptera	f__Geometridae	g__Pero	s__Pero ancetaria	0	10	0	125	0	0	0
OTU1434	k__Animalia	p__Arthropoda	c__Insecta	o__Coleoptera	f__Scarabaeidae	g__Phyllophaga	s__Phyllophaga hirticula	109	0	0	0	0	0	0
OTU1436	k__Animalia	p__Arthropoda	c__Insecta	o__Lepidoptera	f__Tortricidae	g__Grapholita	s__Grapholita packardi	0	0	0	0	0	110	0
OTU1453	k__Animalia	p__Arthropoda	c__Arachnida	o__Araneae	NA	NA	NA	23	0	0	9	39	44	0
OTU1454	k__Animalia	p__Arthropoda	c__Insecta	o__Coleoptera	f__Dytiscidae	g__Agabus	s__Agabus colymbus	0	0	0	0	100	0	0
OTU1457	k__Animalia	p__Arthropoda	c__Insecta	o__Neuroptera	f__Mantispidae	g__Leptomantispa	NA	0	0	0	0	0	109	0
OTU1458	k__Animalia	p__Arthropoda	c__Insecta	o__Coleoptera	f__Scarabaeidae	g__Phyllophaga	NA	348	0	0	0	0	0	0
OTU1470	k__Animalia	p__Arthropoda	c__Insecta	o__Lepidoptera	f__Oecophoridae	g__Decantha	s__Decantha boreasella	0	0	0	0	0	68	106
OTU1472	k__Animalia	p__Arthropoda	c__Insecta	o__Hemiptera	f__Aphididae	g__Eulachnus	s__Eulachnus rileyi	13	81	0	1	0	11	0
OTU1475	k__Animalia	p__Arthropoda	c__Insecta	o__Lepidoptera	f__Noctuidae	g__Metaxaglaea	NA	0	4015	0	6047	292	0	0
OTU1477	k__Animalia	p__Arthropoda	c__Insecta	o__Lepidoptera	NA	NA	NA	0	0	0	104	0	0	0
OTU1479	k__Animalia	p__Arthropoda	c__Insecta	o__Coleoptera	NA	NA	NA	0	0	0	0	0	108	0
OTU1490	k__Animalia	p__Arthropoda	c__Insecta	o__Diptera	f__Chironomidae	g__Tanytarsus	NA	0	0	0	0	0	0	101
OTU1492	k__Animalia	p__Arthropoda	c__Insecta	o__Megaloptera	f__Corydalidae	g__Chauliodes	s__Chauliodes rastricornis	8	71	0	82	0	14	0
OTU1496	k__Animalia	p__Arthropoda	c__Insecta	o__Coleoptera	f__Dytiscidae	g__Agabus	s__Agabus colymbus	0	0	0	0	110	0	0
OTU1503	k__Animalia	p__Arthropoda	c__Insecta	o__Lepidoptera	f__Noctuidae	g__Leucania	s__Leucania scirpicola	0	0	0	98	0	0	0
OTU1509	k__Animalia	p__Arthropoda	c__Insecta	o__Coleoptera	f__Dytiscidae	g__Agabus	s__Agabus colymbus	0	0	0	0	160	0	0
OTU1523	k__Animalia	p__Arthropoda	c__Insecta	o__Coleoptera	f__Scarabaeidae	g__Phyllophaga	NA	100	0	0	0	0	0	0
OTU1526	k__Animalia	p__Arthropoda	c__Insecta	o__Diptera	NA	NA	NA	0	0	0	8	0	277	0
OTU1528	k__Animalia	p__Arthropoda	c__Insecta	o__Orthoptera	f__Trigonidiidae	g__Eunemobius	s__Eunemobius carolinus	0	0	0	0	0	0	95
OTU1529	k__Animalia	p__Arthropoda	c__Insecta	o__Diptera	f__Chironomidae	g__Chironomus	s__Chironomus harpi	0	0	0	0	9	407	0
OTU1530	k__Animalia	p__Arthropoda	c__Arachnida	o__Araneae	f__Philodromidae	g__Philodromus	NA	0	0	0	109	0	0	0
OTU1532	k__Animalia	p__Arthropoda	c__Insecta	o__Trichoptera	f__Leptoceridae	g__Oecetis	s__Oecetis inconspicua	0	0	0	0	12	0	153
OTU1534	k__Animalia	p__Arthropoda	c__Insecta	o__Hymenoptera	f__Tenthredinidae	g__Dolerus	s__Dolerus apricus	10	0	0	8	0	80	0
OTU1536	k__Animalia	p__Arthropoda	c__Insecta	o__Coleoptera	f__Dytiscidae	g__Hydaticus	s__Hydaticus bimarginatus	99	0	0	0	0	0	0
OTU1543	k__Animalia	p__Arthropoda	c__Insecta	o__Lepidoptera	f__Crambidae	g__Crambus	s__Crambus praefectellus	0	89	0	0	0	0	0
OTU1548	k__Animalia	p__Arthropoda	c__Insecta	o__Coleoptera	f__Dermestidae	g__Thylodrias	s__Thylodrias contractus	0	6	0	0	0	81	0
OTU1549	k__Animalia	p__Arthropoda	c__Insecta	o__Coleoptera	f__Hydrophilidae	g__Helocombus	s__Helocombus bifidus	4551	2912	0	90095	2	7472	1177
OTU1559	k__Animalia	p__Arthropoda	c__Insecta	o__Coleoptera	f__Carabidae	g__Stenolophus	s__Stenolophus ochropezus	0	0	0	0	0	3493	0
OTU1560	k__Animalia	p__Arthropoda	c__Insecta	o__Diptera	NA	NA	NA	0	0	0	96	0	0	0
OTU1562	k__Animalia	p__Arthropoda	c__Insecta	o__Coleoptera	f__Hydrophilidae	NA	NA	0	0	0	0	0	92	0
OTU1564	k__Animalia	p__Arthropoda	c__Arachnida	o__Araneae	f__Clubionidae	NA	NA	0	0	0	7	83	0	0
OTU1565	k__Animalia	p__Arthropoda	c__Insecta	o__Hymenoptera	f__Formicidae	g__Brachymyrmex	NA	0	0	0	31	0	101	0
OTU1567	k__Animalia	p__Arthropoda	c__Insecta	o__Psocodea	f__Psocidae	g__Hyalopsocus	NA	0	0	0	12	0	82	0
OTU1571	k__Animalia	p__Arthropoda	c__Insecta	o__Diptera	NA	NA	NA	0	0	0	0	0	0	120
OTU1575	k__Animalia	p__Arthropoda	c__Insecta	o__Coleoptera	NA	NA	NA	0	0	0	0	89	0	0
OTU1576	k__Animalia	p__Arthropoda	c__Insecta	o__Lepidoptera	NA	NA	NA	0	0	0	0	0	3232	0
OTU1578	k__Animalia	p__Arthropoda	c__Insecta	o__Lepidoptera	f__Gelechiidae	g__Telphusa	s__Telphusa longifasciella	438	0	0	422	0	0	21
OTU1580	k__Animalia	p__Arthropoda	c__Insecta	o__Coleoptera	f__Carabidae	g__Acupalpus	s__Acupalpus indistinctus	0	0	0	0	0	115	0
OTU1585	k__Animalia	p__Arthropoda	c__Insecta	o__Lepidoptera	NA	NA	NA	0	0	0	99	0	0	0
OTU1589	k__Animalia	p__Arthropoda	c__Insecta	o__Lepidoptera	f__Autostichidae	g__Glyphidocera	s__Glyphidocera juniperella	0	85	0	0	0	0	0
OTU1592	k__Animalia	p__Arthropoda	c__Arachnida	o__Araneae	f__Theridiidae	g__Yunohamella	s__Yunohamella lyrica	0	0	0	28	55	97	0
OTU1594	k__Animalia	p__Arthropoda	c__Insecta	o__Diptera	f__Cecidomyiidae	NA	NA	81	0	0	0	0	0	0
OTU1596	k__Animalia	p__Arthropoda	c__Insecta	o__Diptera	f__Chironomidae	NA	NA	0	0	0	0	0	85	0
OTU1599	k__Animalia	p__Arthropoda	c__Insecta	o__Diptera	f__Chironomidae	NA	NA	0	0	0	0	0	93	0
OTU1601	k__Animalia	p__Arthropoda	c__Insecta	o__Coleoptera	NA	NA	NA	0	0	0	0	0	218	0
OTU1604	k__Animalia	p__Arthropoda	c__Insecta	o__Coleoptera	f__Carabidae	NA	NA	0	0	0	0	0	82	0
OTU1606	k__Animalia	p__Arthropoda	c__Insecta	o__Coleoptera	f__Tenebrionidae	g__Neomida	s__Neomida bicornis	0	0	0	0	0	44	0
OTU1607	k__Animalia	p__Arthropoda	c__Insecta	o__Coleoptera	f__Scarabaeidae	g__Phyllophaga	NA	98	0	0	0	0	0	0
OTU1613	k__Animalia	p__Arthropoda	c__Insecta	o__Lepidoptera	NA	NA	NA	0	0	0	0	219	0	0
OTU1615	k__Animalia	p__Arthropoda	c__Insecta	o__Lepidoptera	f__Tortricidae	g__Strepsicrates	s__Strepsicrates smithiana	58	0	0	29	0	0	0
OTU1627	k__Animalia	p__Arthropoda	c__Insecta	o__Diptera	f__Drosophilidae	g__Chymomyza	s__Chymomyza amoena	0	0	0	85	0	0	0
OTU1632	k__Animalia	p__Arthropoda	c__Insecta	o__Diptera	NA	NA	NA	0	124	0	2	0	0	0
OTU1633	k__Animalia	p__Arthropoda	c__Insecta	o__Lepidoptera	f__Gelechiidae	g__Coleotechnites	NA	3	19	0	122	221	2	64
OTU1634	k__Animalia	p__Arthropoda	c__Insecta	o__Lepidoptera	f__Gelechiidae	g__Coleotechnites	s__Coleotechnites piceaella	0	0	0	0	0	79	0
OTU1639	k__Animalia	p__Arthropoda	c__Insecta	o__Psocodea	f__Psocidae	g__Blaste	NA	0	0	0	12	0	177	0
OTU1647	k__Animalia	p__Arthropoda	c__Insecta	o__Lepidoptera	NA	NA	NA	0	0	0	74	0	0	0
OTU1650	k__Animalia	p__Arthropoda	c__Insecta	o__Coleoptera	f__Erotylidae	NA	NA	0	0	0	85	0	0	0
OTU1654	k__Animalia	p__Arthropoda	c__Insecta	o__Coleoptera	f__Dytiscidae	g__Agabus	s__Agabus colymbus	0	0	0	0	80	0	0
OTU1658	k__Animalia	p__Arthropoda	c__Insecta	o__Lepidoptera	f__Gelechiidae	g__Sinoe	s__Sinoe kwakae	0	0	0	76	0	0	0
OTU1662	k__Animalia	p__Arthropoda	c__Insecta	o__Lepidoptera	f__Erebidae	g__Saurita	s__Saurita concisa	0	119	0	31	0	625	0
OTU1663	k__Animalia	p__Arthropoda	c__Insecta	o__Diptera	f__Mycetophilidae	g__Exechia	s__Exechia dorsalis	0	0	0	0	0	87	0
OTU1673	k__Animalia	p__Arthropoda	c__Insecta	o__Diptera	f__Chironomidae	NA	NA	0	0	0	0	147	0	272
OTU1689	k__Animalia	p__Arthropoda	c__Insecta	o__Diptera	NA	NA	NA	0	0	0	0	0	78	0
OTU1691	k__Animalia	p__Arthropoda	c__Insecta	o__Lepidoptera	f__Gelechiidae	g__Stegasta	NA	0	0	0	0	190	0	0
OTU1696	k__Animalia	p__Arthropoda	c__Insecta	o__Coleoptera	f__Elateridae	g__Melanotus	s__Melanotus miscellus	79	0	0	0	0	0	0
OTU1697	k__Animalia	p__Arthropoda	c__Insecta	o__Diptera	NA	NA	NA	0	14	0	0	0	87	0
OTU1702	k__Animalia	p__Arthropoda	c__Insecta	o__Diptera	NA	NA	NA	0	0	0	76	0	0	0
OTU1708	k__Animalia	p__Arthropoda	c__Insecta	o__Lepidoptera	f__Erebidae	g__Eublemma	s__Eublemma minima	0	0	0	84	0	0	0
OTU1712	k__Animalia	p__Arthropoda	c__Insecta	o__Lepidoptera	NA	NA	NA	0	0	0	0	0	75	0
OTU1713	k__Animalia	p__Arthropoda	c__Insecta	o__Lepidoptera	NA	NA	NA	0	0	0	0	0	0	75
OTU1716	k__Animalia	p__Arthropoda	c__Insecta	o__Megaloptera	f__Corydalidae	g__Chauliodes	s__Chauliodes rastricornis	0	70	0	0	0	0	0
OTU1717	k__Animalia	p__Arthropoda	c__Insecta	o__Diptera	f__Sciaridae	g__Pseudolycoriella	NA	0	0	0	75	0	0	0
OTU1720	k__Animalia	p__Arthropoda	c__Insecta	o__Coleoptera	f__Scirtidae	g__Contacyphon	NA	0	7	0	2	3	78	9
OTU1721	k__Animalia	p__Arthropoda	c__Insecta	o__Lepidoptera	NA	NA	NA	0	0	0	75	0	0	0
OTU1726	k__Animalia	p__Arthropoda	c__Arachnida	o__Araneae	f__Araneidae	NA	NA	8	0	0	0	69	0	0
OTU1732	k__Animalia	p__Arthropoda	c__Insecta	o__Diptera	f__Chironomidae	NA	NA	0	0	0	0	0	67	0
OTU1741	k__Animalia	p__Arthropoda	c__Insecta	o__Coleoptera	NA	NA	NA	71	0	0	0	0	0	6
OTU1742	k__Animalia	p__Arthropoda	c__Insecta	o__Lepidoptera	f__Gelechiidae	g__Aristotelia	s__Aristotelia ivae	0	0	0	71	0	0	0
OTU1743	k__Animalia	p__Arthropoda	c__Arachnida	o__Araneae	f__Lycosidae	g__Piratula	s__Piratula insularis	0	0	0	0	73	0	0
OTU1747	k__Animalia	p__Arthropoda	c__Insecta	o__Coleoptera	f__Hydrophilidae	g__Helocombus	s__Helocombus bifidus	10	0	0	115	0	15	5
OTU1748	k__Animalia	p__Arthropoda	c__Arachnida	o__Trombidiformes	f__Pionidae	NA	NA	0	0	0	0	0	0	71
OTU1752	k__Animalia	p__Arthropoda	c__Insecta	o__Diptera	f__Mycetophilidae	g__Mycomya	NA	0	0	0	3	9	0	68
OTU1757	k__Animalia	p__Arthropoda	c__Insecta	o__Lepidoptera	f__Geometridae	g__Thysanopyga	s__Thysanopyga intractata	0	0	0	68	0	0	0
OTU1758	k__Animalia	p__Arthropoda	c__Insecta	o__Coleoptera	f__Hydrophilidae	g__Helocombus	s__Helocombus bifidus	265	0	0	3461	0	250	0
OTU1760	k__Animalia	p__Arthropoda	c__Insecta	o__Coleoptera	NA	NA	NA	0	0	0	0	0	69	0
OTU1763	k__Animalia	p__Arthropoda	c__Insecta	o__Diptera	NA	NA	NA	0	0	0	0	63	0	0
OTU1768	k__Animalia	p__Arthropoda	c__Insecta	o__Diptera	f__Chironomidae	NA	NA	0	0	0	76	0	0	0
OTU1769	k__Animalia	p__Arthropoda	c__Insecta	o__Coleoptera	f__Dytiscidae	g__Agabus	s__Agabus colymbus	0	0	0	0	677	0	0
OTU1770	k__Animalia	p__Arthropoda	c__Insecta	o__Coleoptera	f__Scarabaeidae	g__Phyllophaga	NA	5653	0	0	0	0	0	0
OTU1771	k__Animalia	p__Arthropoda	c__Insecta	o__Diptera	NA	NA	NA	0	0	0	0	0	0	70
OTU1772	k__Animalia	p__Arthropoda	c__Insecta	o__Coleoptera	f__Cantharidae	g__Podabrus	s__Podabrus nothoides	0	0	0	0	0	71	0
OTU1776	k__Animalia	p__Arthropoda	c__Insecta	o__Diptera	f__Mycetophilidae	g__Mycetophila	NA	0	0	0	0	0	0	70
OTU1777	k__Animalia	p__Arthropoda	c__Insecta	o__Neuroptera	f__Sisyridae	g__Climacia	s__Climacia areolaris	9	0	0	6	0	0	64
OTU1779	k__Animalia	p__Arthropoda	c__Insecta	o__Neuroptera	NA	NA	NA	66	0	0	0	0	0	0
OTU1781	k__Animalia	p__Arthropoda	c__Insecta	o__Diptera	f__Limoniidae	g__Geranomyia	NA	0	0	0	0	0	280	0
OTU1799	k__Animalia	p__Arthropoda	c__Insecta	o__Diptera	NA	NA	NA	0	0	0	67	0	0	0
OTU1803	k__Animalia	p__Arthropoda	c__Insecta	o__Lepidoptera	f__Tineidae	g__Homosetia	s__Homosetia marginimaculella	0	0	0	73	0	0	0
OTU1804	k__Animalia	p__Arthropoda	c__Insecta	o__Coleoptera	NA	NA	NA	0	0	0	0	71	0	0
OTU1808	k__Animalia	p__Arthropoda	c__Insecta	o__Diptera	f__Chironomidae	NA	NA	0	0	0	0	0	19	67
OTU1812	k__Animalia	p__Arthropoda	c__Arachnida	o__Araneae	f__Eutichuridae	g__Cheiracanthium	s__Cheiracanthium inclusum	0	0	0	0	0	78	0
OTU1813	k__Animalia	p__Arthropoda	c__Insecta	o__Coleoptera	f__Dytiscidae	g__Agabus	s__Agabus colymbus	0	0	0	0	92	0	0
OTU1814	k__Animalia	p__Arthropoda	c__Insecta	o__Diptera	f__Limoniidae	NA	NA	0	0	0	0	66	0	0
OTU1818	k__Animalia	p__Arthropoda	c__Collembola	o__Entomobryomorpha	f__Isotomidae	NA	NA	9	3	0	28	4	16	0
OTU1819	k__Animalia	p__Arthropoda	c__Insecta	o__Diptera	NA	NA	NA	0	0	0	63	0	0	0
OTU1829	k__Animalia	p__Arthropoda	c__Insecta	o__Diptera	f__Limoniidae	g__Geranomyia	NA	0	0	0	0	0	75	0
OTU1832	k__Animalia	p__Arthropoda	c__Insecta	o__Diptera	f__Chironomidae	NA	NA	0	0	0	0	0	0	71
OTU1838	k__Animalia	p__Arthropoda	c__Arachnida	o__Araneae	f__Araneidae	g__Mangora	s__Mangora placida	0	0	0	4	133	0	0
OTU1843	k__Animalia	p__Arthropoda	c__Insecta	o__Diptera	f__Culicidae	g__Culex	s__Culex erraticus	0	9	0	90	7	0	63
OTU1845	k__Animalia	p__Arthropoda	c__Insecta	o__Lepidoptera	f__Hesperiidae	g__Oriens	s__Oriens gola	172	0	0	0	0	0	0
OTU1859	k__Animalia	p__Arthropoda	c__Insecta	o__Coleoptera	f__Scarabaeidae	g__Diplotaxis	NA	0	0	0	1443	0	0	0
OTU1861	k__Animalia	p__Arthropoda	c__Arachnida	o__Araneae	f__Salticidae	NA	NA	0	0	0	0	68	0	0
OTU1872	k__Animalia	p__Arthropoda	c__Insecta	o__Diptera	NA	NA	NA	0	0	0	0	0	83	0
OTU1874	k__Animalia	p__Arthropoda	c__Arachnida	o__Araneae	f__Thomisidae	g__Tmarus	NA	0	0	0	35	0	33	0
OTU1876	k__Animalia	p__Arthropoda	c__Insecta	o__Lepidoptera	f__Tortricidae	NA	NA	0	0	0	59	0	0	0
OTU1880	k__Animalia	p__Arthropoda	c__Insecta	o__Lepidoptera	f__Crambidae	g__Microcrambus	s__Microcrambus kimballi	0	0	0	65	0	0	0
OTU1884	k__Animalia	p__Arthropoda	c__Insecta	o__Lepidoptera	f__Gelechiidae	g__Chionodes	s__Chionodes rabula	0	0	0	0	0	128	0
OTU1885	k__Animalia	p__Arthropoda	c__Insecta	o__Diptera	f__Chironomidae	NA	NA	0	0	0	13	0	83	0
OTU1887	k__Animalia	p__Arthropoda	c__Insecta	o__Lepidoptera	NA	NA	NA	0	0	0	1	95	0	0
OTU1892	k__Animalia	p__Arthropoda	c__Insecta	o__Lepidoptera	f__Gracillariidae	g__Caloptilia	s__Caloptilia umbratella	0	0	0	67	0	0	0
OTU1893	k__Animalia	p__Arthropoda	c__Insecta	o__Diptera	NA	NA	NA	0	0	0	0	73	0	0
OTU1895	k__Animalia	p__Arthropoda	c__Insecta	o__Diptera	f__Tachinidae	NA	NA	60	0	0	0	0	0	0
OTU1901	k__Animalia	p__Arthropoda	c__Insecta	o__Hemiptera	f__Cicadellidae	g__Dikrella	NA	0	0	0	0	0	36	0
OTU1904	k__Animalia	p__Arthropoda	c__Insecta	o__Coleoptera	f__Hydrophilidae	g__Helophorus	s__Helophorus arvernicus	0	0	0	0	65	0	0
OTU1918	k__Animalia	p__Arthropoda	c__Insecta	o__Coleoptera	NA	NA	NA	60	0	0	0	0	0	0
OTU1921	k__Animalia	p__Arthropoda	c__Insecta	o__Coleoptera	f__Dytiscidae	g__Agabus	s__Agabus colymbus	0	0	0	0	97	0	0
OTU1922	k__Animalia	p__Arthropoda	c__Insecta	o__Coleoptera	f__Scarabaeidae	g__Phyllophaga	NA	64	0	0	0	0	0	0
OTU1938	k__Animalia	p__Arthropoda	c__Insecta	o__Diptera	NA	NA	NA	0	0	0	0	0	119	0
OTU1954	k__Animalia	p__Arthropoda	c__Insecta	o__Lepidoptera	f__Tortricidae	g__Clepsis	s__Clepsis peritana	0	0	0	39	0	370	2
OTU1959	k__Animalia	p__Arthropoda	c__Insecta	o__Coleoptera	f__Carabidae	g__Stenolophus	s__Stenolophus ochropezus	0	0	0	0	0	179	0
OTU1964	k__Animalia	p__Arthropoda	c__Insecta	o__Coleoptera	f__Carabidae	g__Loxandrus	s__Loxandrus cincinnati	63	0	0	0	0	7	0
OTU1965	k__Animalia	p__Arthropoda	c__Insecta	o__Diptera	NA	NA	NA	0	0	0	0	0	56	0
OTU1967	k__Animalia	p__Arthropoda	c__Insecta	o__Coleoptera	f__Dytiscidae	g__Agabus	s__Agabus colymbus	0	0	0	0	63	0	0
OTU1976	k__Animalia	p__Arthropoda	c__Insecta	o__Diptera	f__Sphaeroceridae	g__Copromyza	s__Copromyza equina	61	0	0	0	0	0	0
OTU1986	k__Animalia	p__Arthropoda	c__Arachnida	o__Araneae	f__Araneidae	g__Mangora	s__Mangora placida	0	22	0	39	0	0	0
OTU1988	k__Animalia	p__Arthropoda	c__Insecta	o__Diptera	NA	NA	NA	145	0	0	0	0	0	0
OTU1999	k__Animalia	p__Arthropoda	c__Insecta	o__Diptera	f__Chironomidae	NA	NA	0	0	0	60	0	0	0
OTU2001	k__Animalia	p__Arthropoda	c__Insecta	o__Lepidoptera	f__Geometridae	g__Metarranthis	s__Metarranthis hypochraria	0	0	0	53	0	0	0
OTU2008	k__Animalia	p__Arthropoda	c__Insecta	o__Diptera	f__Phoridae	NA	NA	0	0	0	0	59	0	0
OTU2012	k__Animalia	p__Arthropoda	c__Insecta	o__Hemiptera	f__Aphididae	g__Sitobion	s__Sitobion avenae	0	0	0	16	0	0	37
OTU2013	k__Animalia	p__Arthropoda	c__Branchiopoda	o__Diplostraca	f__Ilyocryptidae	g__Ilyocryptus	s__Ilyocryptus agilis	0	0	0	0	0	54	0
OTU2014	k__Animalia	p__Arthropoda	c__Insecta	o__Lepidoptera	f__Tortricidae	NA	NA	60	29	0	110	0	0	0
OTU2018	k__Animalia	p__Arthropoda	c__Insecta	o__Hymenoptera	f__Formicidae	g__Prenolepis	s__Prenolepis imparis	0	0	0	6	58	0	0
OTU2019	k__Animalia	p__Arthropoda	c__Insecta	o__Lepidoptera	NA	NA	NA	0	186	0	0	0	0	0
OTU2024	k__Animalia	p__Arthropoda	c__Insecta	o__Coleoptera	f__Carabidae	NA	NA	0	0	0	0	0	54	0
OTU2036	k__Animalia	p__Arthropoda	c__Insecta	o__Lepidoptera	f__Tineidae	g__Homosetia	s__Homosetia argentinotella	0	53	0	0	0	0	0
OTU2037	k__Animalia	p__Arthropoda	c__Insecta	o__Diptera	f__Cecidomyiidae	NA	NA	0	0	0	0	0	67	0
OTU2044	k__Animalia	p__Arthropoda	c__Insecta	o__Diptera	NA	NA	NA	0	14	0	0	0	42	0
OTU2047	k__Animalia	p__Arthropoda	c__Insecta	o__Diptera	NA	NA	NA	54	0	0	0	0	8	0
OTU2048	k__Animalia	p__Arthropoda	c__Insecta	o__Coleoptera	f__Scarabaeidae	g__Phyllophaga	NA	0	0	0	0	0	50	0
OTU2049	k__Animalia	p__Arthropoda	c__Insecta	o__Hemiptera	f__Cicadellidae	NA	NA	0	95	0	3	0	0	0
OTU2056	k__Animalia	p__Arthropoda	c__Insecta	o__Diptera	f__Culicidae	g__Anopheles	s__Anopheles quadrimaculatus	0	0	0	0	0	0	50
OTU2062	k__Animalia	p__Arthropoda	c__Insecta	o__Diptera	NA	NA	NA	0	0	0	59	0	0	0
OTU2064	k__Animalia	p__Arthropoda	c__Insecta	o__Hymenoptera	f__Braconidae	NA	NA	0	0	0	49	0	0	0
OTU2066	k__Animalia	p__Arthropoda	c__Insecta	o__Coleoptera	f__Hydrophilidae	NA	NA	53	0	0	0	0	0	0
OTU2069	k__Animalia	p__Arthropoda	c__Insecta	o__Diptera	f__Mycetophilidae	g__Mycomya	s__Mycomya winnertzi	0	0	0	12	88	0	0
OTU2076	k__Animalia	p__Arthropoda	c__Insecta	o__Lepidoptera	f__Erebidae	g__Zale	NA	0	0	0	1233	0	0	0
OTU2077	k__Animalia	p__Arthropoda	c__Insecta	o__Diptera	NA	NA	NA	0	0	0	0	0	0	56
OTU2086	k__Animalia	p__Arthropoda	c__Insecta	o__Lepidoptera	f__Crambidae	g__Elophila	s__Elophila atlantica	100	0	0	0	0	0	0
OTU2088	k__Animalia	p__Arthropoda	c__Insecta	o__Coleoptera	f__Scarabaeidae	g__Phyllophaga	s__Phyllophaga hirticula	157	0	0	0	0	0	0
OTU2090	k__Animalia	p__Arthropoda	c__Insecta	o__Lepidoptera	f__Gracillariidae	g__Caloptilia	s__Caloptilia hypericella	0	0	0	0	0	61	0
OTU2104	k__Animalia	p__Arthropoda	c__Insecta	o__Hymenoptera	NA	NA	NA	0	0	0	0	0	88	0
OTU2111	k__Animalia	p__Arthropoda	c__Insecta	o__Diptera	f__Mycetophilidae	g__Mycetophila	NA	0	0	0	38	12	0	0
OTU2113	k__Animalia	p__Arthropoda	c__Insecta	o__Diptera	f__Tipulidae	g__Nephrotoma	s__Nephrotoma ferruginea	1414	0	55	160	10626	31499	0
OTU2124	k__Animalia	p__Arthropoda	c__Insecta	o__Diptera	f__Chironomidae	NA	NA	0	0	0	0	0	62	26
OTU2128	k__Animalia	p__Arthropoda	c__Insecta	o__Coleoptera	f__Dytiscidae	g__Agabus	s__Agabus colymbus	0	0	0	0	53	0	0
OTU2149	k__Animalia	p__Arthropoda	c__Insecta	o__Hymenoptera	NA	NA	NA	0	0	0	0	0	69	0
OTU2150	k__Animalia	p__Arthropoda	c__Insecta	o__Diptera	NA	NA	NA	0	0	0	0	61	0	0
OTU2172	k__Animalia	p__Arthropoda	c__Insecta	o__Coleoptera	f__Hydrophilidae	g__Berosus	s__Berosus sayi	0	0	0	61	0	0	0
OTU2176	k__Animalia	p__Arthropoda	c__Insecta	o__Diptera	NA	NA	NA	0	0	0	48	0	0	0
OTU2178	k__Animalia	p__Arthropoda	c__Insecta	o__Coleoptera	f__Elateridae	NA	NA	0	0	0	0	0	92	0
OTU2186	k__Animalia	p__Arthropoda	c__Insecta	o__Diptera	f__Limoniidae	g__Erioptera	s__Erioptera caliptera	0	0	0	350	0	1559	33
OTU2189	k__Animalia	p__Arthropoda	c__Insecta	o__Coleoptera	f__Mycetophagidae	g__Typhaea	s__Typhaea stercorea	0	0	0	0	0	55	0
OTU2194	k__Animalia	p__Arthropoda	c__Insecta	o__Diptera	NA	NA	NA	0	0	0	0	0	3030	0
OTU2195	k__Animalia	p__Arthropoda	c__Insecta	o__Diptera	f__Chironomidae	NA	NA	0	0	0	0	0	53	0
OTU2201	k__Animalia	p__Arthropoda	c__Insecta	o__Coleoptera	f__Coccinellidae	g__Harmonia	s__Harmonia axyridis	0	0	0	0	0	47	0
OTU2209	k__Animalia	p__Arthropoda	c__Insecta	o__Lepidoptera	f__Noctuidae	g__Cerastis	s__Cerastis tenebrifera	0	649	0	7	0	0	0
OTU2213	k__Animalia	p__Arthropoda	c__Insecta	o__Coleoptera	f__Nitidulidae	g__Epuraea	s__Epuraea obliqua	0	0	0	3	0	44	0
OTU2218	k__Animalia	p__Arthropoda	c__Insecta	o__Hemiptera	f__Cicadellidae	g__Gyponana	s__Gyponana octolineata	48	0	0	0	0	0	0
OTU2221	k__Animalia	p__Arthropoda	c__Insecta	o__Diptera	f__Calliphoridae	g__Lucilia	s__Lucilia cuprina	0	0	0	7	38	3	0
OTU2227	k__Animalia	p__Arthropoda	c__Insecta	o__Diptera	f__Muscidae	g__Neodexiopsis	s__Neodexiopsis rufitibia	0	0	0	41	0	9	0
OTU2234	k__Animalia	p__Arthropoda	c__Insecta	o__Diptera	f__Ephydridae	g__Parydra	s__Parydra aquila	0	0	0	46	0	0	0
OTU2236	k__Animalia	p__Arthropoda	c__Insecta	o__Diptera	f__Chironomidae	g__Chironomus	NA	0	0	0	0	0	4787	0
OTU2241	k__Animalia	p__Arthropoda	c__Insecta	o__Coleoptera	f__Dytiscidae	g__Agabus	s__Agabus colymbus	0	0	0	0	1265	0	0
OTU2246	k__Animalia	p__Arthropoda	c__Insecta	o__Lepidoptera	NA	NA	NA	0	0	0	45	0	0	0
OTU2248	k__Animalia	p__Arthropoda	c__Insecta	o__Hymenoptera	NA	NA	NA	0	0	0	0	0	45	0
OTU2256	k__Animalia	p__Arthropoda	c__Insecta	o__Coleoptera	f__Dytiscidae	g__Agabus	NA	0	0	0	0	45	0	0
OTU2267	k__Animalia	p__Arthropoda	c__Insecta	o__Coleoptera	f__Coccinellidae	g__Harmonia	s__Harmonia axyridis	0	0	0	0	0	89	0
OTU2269	k__Animalia	p__Arthropoda	c__Insecta	o__Coleoptera	NA	NA	NA	0	0	0	0	0	44	0
OTU2274	k__Animalia	p__Arthropoda	c__Insecta	o__Coleoptera	f__Dytiscidae	g__Agabus	s__Agabus colymbus	0	0	0	0	61	0	0
OTU2285	k__Animalia	p__Arthropoda	c__Insecta	o__Diptera	f__Tipulidae	g__Tipula	NA	697	0	453	0	0	61	0
OTU2295	k__Animalia	p__Arthropoda	c__Insecta	o__Lepidoptera	f__Tortricidae	NA	NA	0	0	0	60	7	0	0
OTU2305	k__Animalia	p__Arthropoda	c__Insecta	o__Diptera	f__Ceratopogonidae	g__Atrichopogon	s__Atrichopogon levis	0	0	0	0	0	46	0
OTU2308	k__Animalia	p__Arthropoda	c__Insecta	o__Trichoptera	f__Hydropsychidae	g__Cheumatopsyche	s__Cheumatopsyche virginica	45	0	0	0	0	0	0
OTU2315	k__Animalia	p__Arthropoda	c__Insecta	o__Lepidoptera	f__Tortricidae	g__Argyrotaenia	s__Argyrotaenia velutinana	0	0	0	120	0	0	0
OTU2328	k__Animalia	p__Arthropoda	c__Insecta	o__Lepidoptera	f__Erebidae	g__Lesmone	s__Lesmone gentilis	0	0	0	0	0	43	0
OTU2339	k__Animalia	p__Arthropoda	c__Insecta	o__Lepidoptera	NA	NA	NA	0	0	0	0	0	0	41
OTU2346	k__Animalia	p__Arthropoda	c__Insecta	o__Diptera	NA	NA	NA	0	0	0	5639	0	49696	0
OTU2348	k__Animalia	p__Arthropoda	c__Insecta	o__Lepidoptera	f__Pyralidae	g__Laetilia	s__Laetilia coccidivora	0	0	0	40	0	0	0
OTU2351	k__Animalia	p__Arthropoda	c__Insecta	o__Megaloptera	f__Corydalidae	g__Chauliodes	s__Chauliodes rastricornis	8	96	0	645	0	8	0
OTU2360	k__Animalia	p__Arthropoda	c__Insecta	o__Diptera	NA	NA	NA	0	38	0	0	0	0	0
OTU2361	k__Animalia	p__Arthropoda	c__Insecta	o__Diptera	f__Chironomidae	NA	NA	0	0	0	0	50	0	0
OTU2372	k__Animalia	p__Arthropoda	c__Insecta	o__Coleoptera	f__Staphylinidae	NA	NA	45	0	0	0	0	0	0
OTU2381	k__Animalia	p__Arthropoda	c__Insecta	o__Diptera	NA	NA	NA	0	0	0	0	40	0	0
OTU2388	k__Animalia	p__Arthropoda	c__Insecta	o__Diptera	NA	NA	NA	0	0	0	40	0	0	0
OTU2389	k__Animalia	p__Arthropoda	c__Insecta	o__Diptera	f__Limoniidae	g__Erioptera	s__Erioptera parva	0	0	0	0	0	0	27732
OTU2390	k__Animalia	p__Arthropoda	c__Insecta	o__Diptera	NA	NA	NA	0	0	0	139	0	0	0
OTU2391	k__Animalia	p__Arthropoda	c__Insecta	o__Diptera	NA	NA	NA	0	0	0	45	0	0	0
OTU2394	k__Animalia	p__Arthropoda	c__Insecta	o__Hemiptera	f__Cicadellidae	g__Ponana	NA	0	106	0	7	0	4	0
OTU2405	k__Animalia	p__Arthropoda	c__Insecta	o__Coleoptera	f__Anthicidae	NA	NA	0	0	0	0	0	39	0
OTU2407	k__Animalia	p__Arthropoda	c__Insecta	o__Diptera	f__Chironomidae	NA	NA	0	0	0	7	63	0	0
OTU2417	k__Animalia	p__Arthropoda	c__Insecta	o__Coleoptera	f__Carabidae	NA	NA	0	0	0	0	0	73	0
OTU2423	k__Animalia	p__Arthropoda	c__Insecta	o__Diptera	NA	NA	NA	0	0	0	40	0	0	0
OTU2429	k__Animalia	p__Arthropoda	c__Insecta	o__Coleoptera	NA	NA	NA	0	0	0	0	37	0	0
OTU2437	k__Animalia	p__Arthropoda	c__Insecta	o__Lepidoptera	NA	NA	NA	0	23	0	81	0	63	0
OTU2443	k__Animalia	p__Arthropoda	c__Insecta	o__Megaloptera	f__Corydalidae	g__Chauliodes	s__Chauliodes rastricornis	0	177	0	426	0	3	0
OTU2446	k__Animalia	p__Arthropoda	c__Insecta	o__Diptera	NA	NA	NA	0	0	0	36	0	0	0
OTU2449	k__Animalia	p__Arthropoda	c__Insecta	o__Coleoptera	f__Staphylinidae	NA	NA	0	0	0	0	0	40	0
OTU2454	k__Animalia	p__Arthropoda	c__Insecta	o__Coleoptera	f__Cantharidae	g__Podabrus	s__Podabrus nothoides	0	0	0	0	0	36	0
OTU2468	k__Animalia	p__Arthropoda	c__Arachnida	o__Araneae	f__Araneidae	g__Araneus	s__Araneus nordmanni	0	0	0	0	0	46	0
OTU2474	k__Animalia	p__Arthropoda	c__Insecta	o__Hymenoptera	f__Formicidae	g__Brachymyrmex	NA	0	0	0	0	0	37	0
OTU2480	k__Animalia	p__Arthropoda	c__Insecta	o__Diptera	f__Chironomidae	g__Cricotopus	s__Cricotopus rufiventris	35	0	0	0	0	0	0
OTU2481	k__Animalia	p__Arthropoda	c__Insecta	o__Diptera	NA	NA	NA	0	0	0	0	0	34	0
OTU2482	k__Animalia	p__Arthropoda	c__Insecta	o__Coleoptera	NA	NA	NA	0	0	0	0	44	0	0
OTU2483	k__Animalia	p__Arthropoda	c__Insecta	o__Coleoptera	f__Dytiscidae	g__Agabus	s__Agabus colymbus	0	0	0	0	69	0	0
OTU2485	k__Animalia	p__Arthropoda	c__Insecta	o__Coleoptera	NA	NA	NA	0	0	0	0	0	40	0
OTU2488	k__Animalia	p__Arthropoda	c__Insecta	o__Diptera	NA	NA	NA	0	0	0	0	0	34	0
OTU2497	k__Animalia	p__Arthropoda	c__Insecta	o__Hemiptera	f__Derbidae	g__Apache	s__Apache degeerii	0	0	0	38	0	0	0
OTU2501	k__Animalia	p__Arthropoda	c__Insecta	o__Hymenoptera	f__Braconidae	g__Charmon	NA	0	0	0	0	0	52	0
OTU2502	k__Animalia	p__Arthropoda	c__Insecta	o__Diptera	NA	NA	NA	0	3	0	0	0	0	1348
OTU2504	k__Animalia	p__Arthropoda	c__Insecta	o__Lepidoptera	f__Tortricidae	g__Phaecasiophora	s__Phaecasiophora inspersa	0	0	0	40	0	0	0
OTU2505	k__Animalia	p__Arthropoda	c__Insecta	o__Diptera	NA	NA	NA	0	0	0	37	0	0	0
OTU2511	k__Animalia	p__Arthropoda	c__Insecta	o__Coleoptera	f__Scarabaeidae	g__Phyllophaga	NA	37	0	0	0	0	0	0
OTU2515	k__Animalia	p__Arthropoda	c__Insecta	o__Lepidoptera	f__Gelechiidae	g__Monochroa	NA	0	0	0	0	0	37	0
OTU2531	k__Animalia	p__Arthropoda	c__Insecta	o__Lepidoptera	f__Tortricidae	g__Paralobesia	NA	0	0	0	40	0	0	0
OTU2536	k__Animalia	p__Arthropoda	c__Insecta	o__Diptera	NA	NA	NA	0	0	0	0	0	0	33
OTU2539	k__Animalia	p__Arthropoda	c__Insecta	o__Diptera	f__Mycetophilidae	g__Allodia	NA	0	0	0	0	39	46	0
OTU2544	k__Animalia	p__Arthropoda	c__Insecta	o__Lepidoptera	f__Tischeriidae	g__Coptotriche	s__Coptotriche citrinipennella	0	0	0	3	0	36	0
OTU2551	k__Animalia	p__Arthropoda	c__Insecta	o__Coleoptera	f__Hydrophilidae	g__Hydrobiomorpha	s__Hydrobiomorpha casta	442	0	0	0	0	0	0
OTU2555	k__Animalia	p__Arthropoda	c__Insecta	o__Coleoptera	f__Carabidae	g__Clivina	s__Clivina americana	0	0	0	0	0	74	0
OTU2573	k__Animalia	p__Arthropoda	c__Insecta	o__Lepidoptera	f__Gelechiidae	g__Coleotechnites	s__Coleotechnites piceaella	35	0	0	0	0	0	0
OTU2585	k__Animalia	p__Arthropoda	c__Insecta	o__Lepidoptera	f__Tineidae	g__Tinea	s__Tinea apicimaculella	0	0	0	38	0	0	0
OTU2587	k__Animalia	p__Arthropoda	c__Insecta	o__Diptera	f__Chironomidae	g__Dicrotendipes	s__Dicrotendipes tritomus	0	0	0	92	2	44	288
OTU2589	k__Animalia	p__Arthropoda	c__Insecta	o__Lepidoptera	NA	NA	NA	0	0	0	208	0	0	0
OTU2590	k__Animalia	p__Arthropoda	c__Insecta	o__Coleoptera	f__Carabidae	NA	NA	0	0	0	0	0	53	0
OTU2605	k__Animalia	p__Arthropoda	c__Insecta	o__Coleoptera	f__Dytiscidae	g__Agabus	s__Agabus colymbus	0	0	0	0	1228	0	0
OTU2608	k__Animalia	p__Arthropoda	c__Insecta	o__Diptera	f__Ephydridae	NA	NA	0	0	0	43	0	0	0
OTU2616	k__Animalia	p__Arthropoda	c__Insecta	o__Lepidoptera	NA	NA	NA	0	0	0	0	37	0	0
OTU2617	k__Animalia	p__Arthropoda	c__Arachnida	o__Trombidiformes	f__Unionicolidae	g__Unionicola	NA	0	0	0	0	34	0	0
OTU2625	k__Animalia	p__Arthropoda	c__Insecta	o__Coleoptera	f__Scarabaeidae	g__Phyllophaga	s__Phyllophaga nebulosa	34	0	0	0	0	0	0
OTU2651	k__Animalia	p__Arthropoda	c__Insecta	o__Diptera	NA	NA	NA	0	0	0	0	0	81	0
OTU2652	k__Animalia	p__Arthropoda	c__Arachnida	o__Araneae	NA	NA	NA	34	0	0	0	0	0	0
OTU2658	k__Animalia	p__Arthropoda	c__Insecta	o__Diptera	f__Keroplatidae	NA	NA	0	0	0	32	0	0	0
OTU2665	k__Animalia	p__Arthropoda	c__Insecta	o__Diptera	f__Diadocidiidae	NA	NA	0	0	0	0	0	37	0
OTU2669	k__Animalia	p__Arthropoda	c__Insecta	o__Hemiptera	f__Miridae	NA	NA	0	9	0	33	0	0	0
OTU2674	k__Animalia	p__Arthropoda	c__Insecta	o__Diptera	NA	NA	NA	0	0	0	28	0	0	0
OTU2675	k__Animalia	p__Arthropoda	c__Insecta	o__Diptera	f__Chironomidae	g__Chironomus	NA	0	0	0	0	32	0	0
OTU2679	k__Animalia	p__Arthropoda	c__Insecta	o__Orthoptera	f__Acrididae	g__Patanga	s__Patanga succincta	0	0	0	0	33	0	0
OTU2684	k__Animalia	p__Arthropoda	c__Insecta	o__Coleoptera	NA	NA	NA	0	2	0	3	2	26	0
OTU2686	k__Animalia	p__Arthropoda	c__Arachnida	o__Araneae	f__Theridiidae	g__Platnickina	s__Platnickina alabamensis	0	0	0	31	0	0	0
OTU2687	k__Animalia	p__Arthropoda	c__Arachnida	o__Araneae	f__Eutichuridae	g__Cheiracanthium	s__Cheiracanthium inclusum	0	0	0	0	0	65	0
OTU2695	k__Animalia	p__Arthropoda	c__Insecta	o__Coleoptera	NA	NA	NA	0	0	0	0	33	0	0
OTU2697	k__Animalia	p__Arthropoda	c__Insecta	o__Diptera	f__Ephydridae	NA	NA	0	0	0	53	0	0	0
OTU2706	k__Animalia	p__Arthropoda	c__Insecta	o__Megaloptera	f__Corydalidae	g__Chauliodes	s__Chauliodes rastricornis	2	8	0	337	0	47	0
OTU2708	k__Animalia	p__Arthropoda	c__Insecta	o__Coleoptera	NA	NA	NA	0	0	0	0	0	15	0
OTU2712	k__Animalia	p__Arthropoda	c__Arachnida	o__Araneae	f__Araneidae	NA	NA	0	0	0	0	0	36	0
OTU2714	k__Animalia	p__Arthropoda	c__Insecta	o__Lepidoptera	NA	NA	NA	0	0	0	0	55	0	0
OTU2718	k__Animalia	p__Arthropoda	c__Insecta	o__Coleoptera	f__Hydrophilidae	g__Helocombus	s__Helocombus bifidus	134	39	0	749	0	34	50
OTU2719	k__Animalia	p__Arthropoda	c__Insecta	o__Lepidoptera	f__Choreutidae	g__Tebenna	s__Tebenna gnaphaliella	0	0	0	33	0	0	0
OTU2737	k__Animalia	p__Arthropoda	c__Insecta	o__Lepidoptera	f__Dryadaulidae	g__Dryadaula	s__Dryadaula terpsichorella	0	0	0	0	28	0	0
OTU2741	k__Animalia	p__Arthropoda	c__Insecta	o__Lepidoptera	f__Depressariidae	g__Agonopterix	NA	0	0	0	16403	0	0	0
OTU2745	k__Animalia	p__Arthropoda	c__Insecta	o__Coleoptera	NA	NA	NA	2	4	0	0	0	32	0
OTU2748	k__Animalia	p__Arthropoda	c__Arachnida	o__Araneae	NA	NA	NA	0	0	0	31	0	0	0
OTU2751	k__Animalia	p__Arthropoda	c__Insecta	o__Hemiptera	f__Cicadellidae	NA	NA	0	11	0	0	0	97	0
OTU2754	k__Animalia	p__Arthropoda	c__Insecta	o__Lepidoptera	f__Gelechiidae	g__Scrobipalpula	s__Scrobipalpula sacculicola	0	0	0	48	0	0	0
OTU2755	k__Animalia	p__Arthropoda	c__Insecta	o__Coleoptera	f__Carabidae	g__Clivina	s__Clivina americana	0	0	0	0	0	74	0
OTU2757	k__Animalia	p__Arthropoda	c__Insecta	o__Diptera	NA	NA	NA	0	0	0	30	0	0	0
OTU2759	k__Animalia	p__Arthropoda	c__Insecta	o__Diptera	f__Mycetophilidae	g__Mycetophila	s__Mycetophila ocellus	0	0	0	2238	0	0	0
OTU2766	k__Animalia	p__Arthropoda	c__Insecta	o__Diptera	NA	NA	NA	0	0	0	30	0	0	0
OTU2772	k__Animalia	p__Arthropoda	c__Insecta	o__Hemiptera	NA	NA	NA	0	0	0	37	0	0	0
OTU2779	k__Animalia	p__Arthropoda	c__Insecta	o__Lepidoptera	f__Crambidae	g__Crambus	NA	0	0	0	28	0	0	0
OTU2783	k__Animalia	p__Arthropoda	c__Insecta	o__Diptera	f__Ceratopogonidae	NA	NA	1041	0	0	0	0	75	0
OTU2787	k__Animalia	p__Arthropoda	c__Arachnida	o__Araneae	f__Lycosidae	g__Schizocosa	s__Schizocosa crassipes	0	0	0	27	0	0	0
OTU2792	k__Animalia	p__Arthropoda	c__Arachnida	o__Trombidiformes	f__Erythraeidae	g__Balaustium	NA	4	0	0	6	5	0	18
OTU2795	k__Animalia	p__Arthropoda	c__Insecta	o__Coleoptera	f__Hydrophilidae	g__Helocombus	s__Helocombus bifidus	0	0	0	26	0	0	0
OTU2798	k__Animalia	p__Arthropoda	c__Insecta	o__Lepidoptera	f__Tortricidae	g__Pseudexentera	NA	0	0	0	0	44	0	0
OTU2799	k__Animalia	p__Arthropoda	c__Insecta	o__Coleoptera	NA	NA	NA	0	0	0	0	0	54	0
OTU2806	k__Animalia	p__Arthropoda	c__Insecta	o__Diptera	NA	NA	NA	0	0	0	35	0	0	0
OTU2810	k__Animalia	p__Arthropoda	c__Insecta	o__Diptera	f__Chironomidae	NA	NA	0	0	0	0	39	0	0
OTU2812	k__Animalia	p__Arthropoda	c__Insecta	o__Coleoptera	f__Curculionidae	g__Conotrachelus	s__Conotrachelus nenuphar	0	0	0	0	0	31	0
OTU2813	k__Animalia	p__Arthropoda	c__Insecta	o__Diptera	NA	NA	NA	0	48	0	0	0	0	0
OTU2815	k__Animalia	p__Arthropoda	c__Insecta	o__Coleoptera	f__Scarabaeidae	g__Phyllophaga	NA	40	0	0	0	0	0	0
OTU2819	k__Animalia	p__Arthropoda	c__Insecta	o__Coleoptera	NA	NA	NA	0	0	0	0	0	32	0
OTU2823	k__Animalia	p__Arthropoda	c__Insecta	o__Coleoptera	f__Tenebrionidae	g__Paratenetus	s__Paratenetus exutus	0	0	0	0	0	63	0
OTU2828	k__Animalia	p__Arthropoda	c__Insecta	o__Lepidoptera	NA	NA	NA	0	0	0	0	0	26	0
OTU2829	k__Animalia	p__Arthropoda	c__Insecta	o__Diptera	f__Ephydridae	NA	NA	0	0	0	0	0	0	65
OTU2836	k__Animalia	p__Arthropoda	c__Insecta	o__Diptera	f__Ulidiidae	g__Herina	s__Herina nigribasis	0	0	0	0	0	26	0
OTU2847	k__Animalia	p__Arthropoda	c__Insecta	o__Diptera	NA	NA	NA	0	0	0	0	294	52	0
OTU2858	k__Animalia	p__Arthropoda	c__Insecta	o__Diptera	f__Drosophilidae	g__Drosophila	s__Drosophila repleta	0	0	0	26	0	0	0
OTU2861	k__Animalia	p__Arthropoda	c__Insecta	o__Diptera	NA	NA	NA	0	0	0	30	0	0	0
OTU2864	k__Animalia	p__Arthropoda	c__Insecta	o__Coleoptera	NA	NA	NA	27	0	0	0	0	0	0
OTU2867	k__Animalia	p__Arthropoda	c__Ostracoda	o__Podocopida	f__Candonidae	g__Candona	s__Candona candida	0	0	0	0	0	35	0
OTU2875	k__Animalia	p__Arthropoda	c__Insecta	o__Lepidoptera	NA	NA	NA	21	59	0	1959	0	861	0
OTU2880	k__Animalia	p__Arthropoda	c__Arachnida	o__Araneae	f__Philodromidae	g__Philodromus	s__Philodromus keyserlingi	0	0	0	0	0	32	0
OTU2881	k__Animalia	p__Arthropoda	c__Insecta	o__Coleoptera	f__Coccinellidae	g__Harmonia	s__Harmonia axyridis	0	0	0	0	0	31	0
OTU2889	k__Animalia	p__Arthropoda	c__Insecta	o__Coleoptera	f__Leiodidae	g__Colon	NA	0	0	0	0	0	33	0
OTU2890	k__Animalia	p__Arthropoda	c__Insecta	o__Lepidoptera	NA	NA	NA	0	0	0	31	0	0	0
OTU2892	k__Animalia	p__Arthropoda	c__Insecta	o__Diptera	f__Ephydridae	NA	NA	0	0	0	27	0	0	0
OTU2895	k__Animalia	p__Arthropoda	c__Insecta	o__Diptera	NA	NA	NA	0	0	0	0	0	33	0
OTU2899	k__Animalia	p__Arthropoda	c__Insecta	o__Lepidoptera	f__Glyphipterigidae	g__Diploschizia	s__Diploschizia impigritella	0	0	0	0	0	41	0
OTU2907	k__Animalia	p__Arthropoda	c__Arachnida	o__Trombidiformes	f__Tetranychidae	g__Tetranychus	s__Tetranychus urticae	17	0	0	0	7	0	0
OTU2908	k__Animalia	p__Arthropoda	c__Insecta	o__Coleoptera	f__Dytiscidae	g__Agabus	s__Agabus colymbus	0	0	0	0	28	0	0
OTU2913	k__Animalia	p__Arthropoda	c__Insecta	o__Lepidoptera	f__Gelechiidae	g__Telphusa	NA	0	11	0	537	0	0	0
OTU2915	k__Animalia	p__Arthropoda	c__Insecta	o__Lepidoptera	f__Geometridae	g__Glena	s__Glena cognataria	2	0	0	20	0	0	0
OTU2923	k__Animalia	p__Arthropoda	c__Insecta	o__Diptera	f__Ceratopogonidae	NA	NA	0	0	0	0	0	28	0
OTU2924	k__Animalia	p__Arthropoda	c__Insecta	o__Lepidoptera	f__Tortricidae	g__Pammene	s__Pammene nr felicitana	0	0	0	762	0	417	0
OTU2928	k__Animalia	p__Arthropoda	c__Insecta	o__Diptera	f__Cecidomyiidae	NA	NA	0	0	0	0	0	27	0
OTU2930	k__Animalia	p__Arthropoda	c__Insecta	o__Lepidoptera	f__Noctuidae	g__Polygrammate	s__Polygrammate hebraeicum	0	0	0	28	0	0	0
OTU2949	k__Animalia	p__Arthropoda	c__Insecta	o__Coleoptera	NA	NA	NA	46	0	0	0	0	0	0
OTU2957	k__Animalia	p__Arthropoda	c__Insecta	o__Lepidoptera	f__Tortricidae	g__Pseudexentera	s__Pseudexentera habrosana	0	0	0	325	0	197	0
OTU2958	k__Animalia	p__Arthropoda	c__Insecta	o__Lepidoptera	NA	NA	NA	0	29	0	0	0	0	0
OTU2959	k__Animalia	p__Arthropoda	c__Insecta	o__Diptera	NA	NA	NA	0	0	0	24	0	0	0
OTU2962	k__Animalia	p__Arthropoda	c__Insecta	o__Lepidoptera	f__Geometridae	g__Cyclophora	s__Cyclophora packardi	0	40	0	0	0	0	0
OTU2973	k__Animalia	p__Arthropoda	c__Insecta	o__Coleoptera	f__Staphylinidae	g__Philonthus	s__Philonthus monaeses	0	0	0	94	0	4	0
OTU2976	k__Animalia	p__Arthropoda	c__Insecta	o__Diptera	f__Culicidae	g__Culex	s__Culex nigripalpus	0	1831	0	2244	10	1449	0
OTU2977	k__Animalia	p__Arthropoda	c__Insecta	o__Lepidoptera	NA	NA	NA	0	0	0	36	0	0	0
OTU2982	k__Animalia	p__Arthropoda	c__Insecta	o__Diptera	f__Ephydridae	g__Parydra	s__Parydra quadritubeculata	0	0	0	228	0	0	0
OTU3000	k__Animalia	p__Arthropoda	c__Insecta	o__Diptera	f__Chironomidae	g__Procladius	NA	0	0	0	0	150	0	0
OTU3017	k__Animalia	p__Arthropoda	c__Insecta	o__Hymenoptera	f__Braconidae	g__Diolcogaster	NA	0	0	0	11	0	31	0
OTU3022	k__Animalia	p__Arthropoda	c__Insecta	o__Hymenoptera	f__Xyelidae	g__Xyela	NA	0	5	0	866	0	0	0
OTU3029	k__Animalia	p__Arthropoda	c__Insecta	o__Lepidoptera	f__Tortricidae	g__Argyrotaenia	s__Argyrotaenia pinatubana	0	0	0	59	0	0	0
OTU3033	k__Animalia	p__Arthropoda	c__Insecta	o__Lepidoptera	f__Tineidae	g__Nemapogon	s__Nemapogon rileyi	0	0	0	30	0	0	0
OTU3034	k__Animalia	p__Arthropoda	c__Insecta	o__Diptera	NA	NA	NA	0	0	0	0	0	26	0
OTU3035	k__Animalia	p__Arthropoda	c__Insecta	o__Diptera	NA	NA	NA	0	0	0	26	0	0	0
OTU3037	k__Animalia	p__Arthropoda	c__Insecta	o__Lepidoptera	f__Tortricidae	g__Cydia	NA	0	0	0	0	0	30	0
OTU3046	k__Animalia	p__Arthropoda	c__Insecta	o__Lepidoptera	NA	NA	NA	0	0	0	27	0	0	0
OTU3050	k__Animalia	p__Arthropoda	c__Insecta	o__Lepidoptera	NA	NA	NA	0	0	0	45	0	0	0
OTU3051	k__Animalia	p__Arthropoda	c__Insecta	o__Diptera	NA	NA	NA	0	0	0	24	0	0	0
OTU3052	k__Animalia	p__Arthropoda	c__Insecta	o__Diptera	NA	NA	NA	0	0	0	0	0	29	0
OTU3053	k__Animalia	p__Arthropoda	c__Insecta	o__Diptera	f__Tipulidae	g__Tipula	NA	0	0	0	20	0	5	0
OTU3054	k__Animalia	p__Arthropoda	c__Insecta	o__Coleoptera	NA	NA	NA	0	0	0	0	0	26	0
OTU3056	k__Animalia	p__Arthropoda	c__Insecta	o__Diptera	f__Cecidomyiidae	NA	NA	0	0	0	0	0	22	0
OTU3061	k__Animalia	p__Arthropoda	c__Insecta	o__Diptera	NA	NA	NA	0	0	0	24	0	0	0
OTU3076	k__Animalia	p__Arthropoda	c__Insecta	o__Diptera	f__Ephydridae	g__Parydra	NA	0	0	0	24	0	0	0
OTU3083	k__Animalia	p__Arthropoda	c__Insecta	o__Coleoptera	f__Scirtidae	g__Prionocyphon	s__Prionocyphon discoideus	0	0	0	0	0	29	0
OTU3084	k__Animalia	p__Arthropoda	c__Arachnida	o__Araneae	NA	NA	NA	0	0	0	0	0	23	0
OTU3092	k__Animalia	p__Arthropoda	c__Insecta	o__Coleoptera	f__Corylophidae	NA	NA	25	0	0	0	0	0	0
OTU3093	k__Animalia	p__Arthropoda	c__Insecta	o__Coleoptera	f__Hydrophilidae	g__Helocombus	s__Helocombus bifidus	504	478	0	9862	0	168	4
OTU3103	k__Animalia	p__Arthropoda	c__Insecta	o__Diptera	NA	NA	NA	0	0	0	26	0	0	0
OTU3111	k__Animalia	p__Arthropoda	c__Insecta	o__Psocodea	f__Psocidae	g__Metylophorus	s__Metylophorus novaescotiae	0	0	0	0	0	28	0
OTU3115	k__Animalia	p__Arthropoda	c__Insecta	o__Lepidoptera	NA	NA	NA	0	0	0	0	0	180	0
OTU3119	k__Animalia	p__Arthropoda	c__Insecta	o__Lepidoptera	f__Tortricidae	g__Pseudexentera	s__Pseudexentera haracana	0	0	0	0	111	0	0
OTU3120	k__Animalia	p__Arthropoda	c__Insecta	o__Diptera	f__Limoniidae	NA	NA	0	0	0	0	0	21	0
OTU3128	k__Animalia	p__Arthropoda	c__Insecta	o__Lepidoptera	f__Pterophoridae	g__Lioptilodes	NA	0	0	0	0	34	0	0
OTU3134	k__Animalia	p__Arthropoda	c__Insecta	o__Orthoptera	f__Gryllotalpidae	g__Scapteriscus	s__Scapteriscus borellii	0	0	0	0	0	21	0
OTU3135	k__Animalia	p__Arthropoda	c__Insecta	o__Diptera	NA	NA	NA	0	0	0	0	763	0	0
OTU3160	k__Animalia	p__Arthropoda	c__Insecta	o__Diptera	f__Limoniidae	NA	NA	0	0	0	0	0	0	24
OTU3162	k__Animalia	p__Arthropoda	c__Insecta	o__Coleoptera	f__Cantharidae	g__Podabrus	s__Podabrus nothoides	0	0	0	0	0	42	0
OTU3172	k__Animalia	p__Arthropoda	c__Insecta	o__Diptera	NA	NA	NA	0	0	0	0	0	0	26
OTU3177	k__Animalia	p__Arthropoda	c__Insecta	o__Lepidoptera	f__Tortricidae	g__Cydia	NA	0	0	0	24	0	0	0
OTU3180	k__Animalia	p__Arthropoda	c__Insecta	o__Diptera	f__Chironomidae	NA	NA	0	0	0	0	91	0	0
OTU3189	k__Animalia	p__Arthropoda	c__Collembola	o__Entomobryomorpha	NA	NA	NA	0	0	22	0	0	0	0
OTU3192	k__Animalia	p__Arthropoda	c__Insecta	o__Diptera	NA	NA	NA	0	0	0	22	0	0	0
OTU3196	k__Animalia	p__Arthropoda	c__Insecta	o__Coleoptera	f__Dytiscidae	g__Agabus	s__Agabus colymbus	0	0	0	0	42	0	0
OTU3197	k__Animalia	p__Arthropoda	c__Insecta	o__Diptera	f__Sciaridae	g__Pseudolycoriella	NA	0	0	0	10	0	14	0
OTU3207	k__Animalia	p__Arthropoda	c__Insecta	o__Lepidoptera	f__Tortricidae	g__Argyrotaenia	s__Argyrotaenia pinatubana	0	0	0	31	0	0	0
OTU3215	k__Animalia	p__Arthropoda	c__Insecta	o__Coleoptera	f__Dytiscidae	g__Agabus	NA	0	0	0	0	49	0	0
OTU3216	k__Animalia	p__Arthropoda	c__Insecta	o__Diptera	f__Limoniidae	g__Geranomyia	NA	0	0	0	230	0	119	0
OTU3221	k__Animalia	p__Arthropoda	c__Insecta	o__Diptera	NA	NA	NA	0	0	0	20	0	0	0
OTU3228	k__Animalia	p__Arthropoda	c__Arachnida	o__Araneae	NA	NA	NA	0	0	0	0	51	0	0
OTU3231	k__Animalia	p__Arthropoda	c__Insecta	o__Lepidoptera	f__Autostichidae	g__Glyphidocera	s__Glyphidocera floridanella	0	0	0	0	22	0	0
OTU3237	k__Animalia	p__Arthropoda	c__Insecta	o__Coleoptera	f__Carabidae	g__Clivina	s__Clivina americana	0	0	0	0	0	21	0
OTU3239	k__Animalia	p__Arthropoda	c__Arachnida	o__Araneae	NA	NA	NA	0	0	0	0	0	27	0
OTU3242	k__Animalia	p__Arthropoda	c__Insecta	o__Hemiptera	f__Cicadidae	g__Lembeja	s__Lembeja paradoxa	0	0	0	0	0	23	0
OTU3243	k__Animalia	p__Arthropoda	c__Insecta	o__Lepidoptera	NA	NA	NA	0	0	0	0	64	0	0
OTU3253	k__Animalia	p__Arthropoda	c__Insecta	o__Diptera	NA	NA	NA	0	0	0	24	0	0	0
OTU3265	k__Animalia	p__Arthropoda	c__Arachnida	o__Araneae	NA	NA	NA	0	0	0	22	0	0	2
OTU3270	k__Animalia	p__Arthropoda	c__Insecta	o__Diptera	f__Simuliidae	g__Simulium	s__Simulium tuberosum	0	0	0	33	0	0	0
OTU3271	k__Animalia	p__Arthropoda	c__Insecta	o__Diptera	f__Culicidae	g__Uranotaenia	s__Uranotaenia sapphirina	0	0	0	36	0	22	0
OTU3274	k__Animalia	p__Arthropoda	c__Insecta	o__Lepidoptera	f__Tortricidae	g__Gretchena	s__Gretchena bolliana	0	0	0	0	0	797	0
OTU3286	k__Animalia	p__Arthropoda	c__Insecta	o__Coleoptera	f__Elateridae	NA	NA	0	0	0	0	0	40	0
OTU3288	k__Animalia	p__Arthropoda	c__Insecta	o__Hymenoptera	NA	NA	NA	0	0	0	36	0	0	0
OTU3292	k__Animalia	p__Arthropoda	c__Insecta	o__Diptera	NA	NA	NA	0	0	0	0	0	25	0
OTU3293	k__Animalia	p__Arthropoda	c__Insecta	o__Lepidoptera	f__Crambidae	g__Diasemiodes	s__Diasemiodes janassialis	0	0	0	23	0	0	0
OTU3312	k__Animalia	p__Arthropoda	c__Insecta	o__Hymenoptera	f__Braconidae	NA	NA	0	0	0	0	0	0	21
OTU3320	k__Animalia	p__Arthropoda	c__Insecta	o__Diptera	NA	NA	NA	0	0	0	21	0	0	0
OTU3322	k__Animalia	p__Arthropoda	c__Insecta	o__Lepidoptera	NA	NA	NA	0	0	0	21	0	0	0
OTU3323	k__Animalia	p__Arthropoda	c__Insecta	o__Diptera	f__Limoniidae	g__Pseudolimnophila	s__Pseudolimnophila inornata	0	0	0	5564	0	1774	0
OTU3326	k__Animalia	p__Arthropoda	c__Insecta	o__Diptera	f__Limoniidae	g__Epiphragma	s__Epiphragma solatrix	2	0	0	5	0	51	0
OTU3331	k__Animalia	p__Arthropoda	c__Insecta	o__Diptera	f__Cecidomyiidae	NA	NA	3	0	5	33	0	0	0
OTU3338	k__Animalia	p__Arthropoda	c__Insecta	o__Lepidoptera	f__Noctuidae	g__Orthosia	s__Orthosia behrensiana	0	0	0	0	38	0	0
OTU3341	k__Animalia	p__Arthropoda	c__Insecta	o__Diptera	f__Chironomidae	g__Chironomus	s__Chironomus harpi	0	0	0	0	0	190	0
OTU3348	k__Animalia	p__Arthropoda	c__Insecta	o__Lepidoptera	NA	NA	NA	0	0	0	0	21	0	0
OTU3358	k__Animalia	p__Arthropoda	c__Insecta	o__Diptera	f__Ephydridae	g__Parydra	s__Parydra aquila	0	0	0	47	0	0	0
OTU3360	k__Animalia	p__Arthropoda	c__Insecta	o__Diptera	f__Cecidomyiidae	NA	NA	0	0	0	0	0	446	0
OTU3361	k__Animalia	p__Arthropoda	c__Insecta	o__Coleoptera	NA	NA	NA	24	0	0	0	0	0	0
OTU3367	k__Animalia	p__Arthropoda	c__Insecta	o__Diptera	f__Ephydridae	NA	NA	0	0	0	0	0	0	56
OTU3371	k__Animalia	p__Arthropoda	c__Insecta	o__Coleoptera	f__Hydrophilidae	NA	NA	2118	0	0	0	0	1206	0
OTU3382	k__Animalia	p__Arthropoda	c__Insecta	o__Diptera	f__Chironomidae	g__Limnophyes	s__Limnophyes minimus	0	0	0	0	0	21	0
OTU3390	k__Animalia	p__Arthropoda	c__Insecta	o__Diptera	f__Chyromyidae	NA	NA	0	2	0	18	0	0	0
OTU3394	k__Animalia	p__Arthropoda	c__Insecta	o__Diptera	f__Limoniidae	NA	NA	0	0	0	0	0	0	22
OTU3410	k__Animalia	p__Arthropoda	c__Insecta	o__Lepidoptera	f__Geometridae	g__Synchlora	s__Synchlora aerata	0	0	0	748	0	0	0
OTU3412	k__Animalia	p__Arthropoda	c__Insecta	o__Coleoptera	f__Dytiscidae	g__Agabus	s__Agabus colymbus	0	0	0	0	23	0	0
OTU3413	k__Animalia	p__Arthropoda	c__Insecta	o__Coleoptera	f__Scirtidae	g__Contacyphon	NA	0	0	0	0	0	25	0
OTU3415	k__Animalia	p__Arthropoda	c__Insecta	o__Coleoptera	f__Dytiscidae	g__Agabus	s__Agabus colymbus	0	0	0	0	2819	0	0
OTU3423	k__Animalia	p__Arthropoda	c__Insecta	o__Lepidoptera	NA	NA	NA	0	0	0	1	352	7	0
OTU3424	k__Animalia	p__Arthropoda	c__Insecta	o__Diptera	f__Limoniidae	g__Erioptera	s__Erioptera caliptera	0	0	0	51	0	93	236
OTU3426	k__Animalia	p__Arthropoda	c__Arachnida	o__Araneae	f__Theridiidae	g__Yunohamella	s__Yunohamella lyrica	0	0	0	0	0	11	0
OTU3427	k__Animalia	p__Arthropoda	c__Insecta	o__Lepidoptera	f__Gelechiidae	g__Chionodes	s__Chionodes rabula	0	0	0	40	3269	2159	2786
OTU3434	k__Animalia	p__Arthropoda	c__Insecta	o__Diptera	f__Tephritidae	g__Procecidochares	s__Procecidochares anthracina	0	0	0	0	18	0	0
OTU3440	k__Animalia	p__Arthropoda	c__Insecta	o__Coleoptera	f__Staphylinidae	g__Philonthus	s__Philonthus rufulus	0	0	0	0	0	0	22
OTU3454	k__Animalia	p__Arthropoda	c__Insecta	o__Lepidoptera	f__Gelechiidae	g__Pseudotelphusa	s__Pseudotelphusa quercinigracella	0	0	0	161	0	0	415
OTU3456	k__Animalia	p__Arthropoda	c__Insecta	o__Diptera	f__Tachinidae	g__Gaediopsis	NA	0	0	0	18	0	0	0
OTU3458	k__Animalia	p__Arthropoda	c__Insecta	o__Diptera	f__Tachinidae	g__Eulasiona	s__Eulasiona comstocki	0	0	0	35	0	0	0
OTU3460	k__Animalia	p__Arthropoda	c__Insecta	o__Coleoptera	f__Hydrophilidae	g__Helocombus	s__Helocombus bifidus	2	0	0	66	0	0	0
OTU3466	k__Animalia	p__Arthropoda	c__Insecta	o__Lepidoptera	f__Noctuidae	g__Condica	s__Condica claufacta	2	0	0	22	0	0	0
OTU3469	k__Animalia	p__Arthropoda	c__Insecta	o__Coleoptera	NA	NA	NA	3	0	0	0	18	0	0
OTU3470	k__Animalia	p__Arthropoda	c__Insecta	o__Diptera	f__Limoniidae	NA	NA	0	0	0	0	0	0	23
OTU3471	k__Animalia	p__Arthropoda	c__Insecta	o__Lepidoptera	f__Erebidae	NA	NA	0	0	0	0	0	21	0
OTU3479	k__Animalia	p__Arthropoda	c__Insecta	o__Diptera	f__Chironomidae	NA	NA	0	0	0	0	0	0	22
OTU3486	k__Animalia	p__Arthropoda	c__Arachnida	o__Trombidiformes	f__Erythraeidae	g__Leptus	NA	0	0	0	0	0	35	0
OTU3492	k__Animalia	p__Arthropoda	c__Insecta	o__Diptera	NA	NA	NA	0	0	0	0	0	123	0
OTU3493	k__Animalia	p__Arthropoda	c__Insecta	o__Diptera	f__Limoniidae	NA	NA	0	0	0	0	0	2	42
OTU3496	k__Animalia	p__Arthropoda	c__Arachnida	o__Sarcoptiformes	f__Scheloribatidae	NA	NA	0	0	0	0	0	20	0
OTU3531	k__Animalia	p__Arthropoda	c__Insecta	o__Coleoptera	f__Scirtidae	g__Contacyphon	s__Contacyphon ochreatus	0	0	0	0	0	86	0
OTU3532	k__Animalia	p__Arthropoda	c__Insecta	o__Diptera	NA	NA	NA	0	0	0	0	0	44	0
OTU3533	k__Animalia	p__Arthropoda	c__Insecta	o__Lepidoptera	f__Oecophoridae	g__Palimmeces	NA	0	0	0	0	62	0	0
OTU3536	k__Animalia	p__Arthropoda	c__Insecta	o__Coleoptera	f__Hydrophilidae	g__Helocombus	s__Helocombus bifidus	55	48	0	1452	0	122	7
OTU3540	k__Animalia	p__Arthropoda	c__Insecta	o__Diptera	f__Culicidae	g__Aedes	s__Aedes canadensis	0	0	0	13	0	89	0
OTU3558	k__Animalia	p__Arthropoda	c__Insecta	o__Diptera	f__Cecidomyiidae	NA	NA	0	0	0	0	0	18	0
OTU3585	k__Animalia	p__Arthropoda	c__Insecta	o__Hymenoptera	f__Formicidae	g__Lasius	s__Lasius claviger	17	0	0	0	0	0	0
OTU3590	k__Animalia	p__Arthropoda	c__Insecta	o__Hemiptera	f__Aphididae	g__Aphis	s__Aphis craccivora	0	0	0	0	0	0	19
OTU3596	k__Animalia	p__Arthropoda	c__Insecta	o__Diptera	f__Cecidomyiidae	NA	NA	0	0	0	0	0	22	0
OTU3607	k__Animalia	p__Arthropoda	c__Insecta	o__Diptera	f__Chironomidae	NA	NA	0	6	0	139	36	1033	30
OTU3611	k__Animalia	p__Arthropoda	c__Insecta	o__Diptera	f__Ephydridae	NA	NA	0	0	0	18	0	0	0
OTU3617	k__Animalia	p__Arthropoda	c__Insecta	o__Lepidoptera	f__Erebidae	g__Sigela	s__Sigela eoides	0	17	0	0	0	0	0
OTU3622	k__Animalia	p__Arthropoda	c__Insecta	o__Coleoptera	f__Scarabaeidae	g__Oscarinus	s__Oscarinus rusicola	0	16	0	0	0	0	0
OTU3631	k__Animalia	p__Arthropoda	c__Insecta	o__Lepidoptera	NA	NA	NA	0	47	0	0	0	0	0
OTU3649	k__Animalia	p__Arthropoda	c__Insecta	o__Lepidoptera	NA	NA	NA	0	17	0	0	0	0	0
OTU3652	k__Animalia	p__Arthropoda	c__Insecta	o__Hymenoptera	NA	NA	NA	0	17	0	0	0	0	0
OTU3655	k__Animalia	p__Arthropoda	c__Insecta	o__Coleoptera	f__Latridiidae	g__Corticarina	s__Corticarina cavicollis	0	0	0	0	0	19	0
OTU3667	k__Animalia	p__Arthropoda	c__Insecta	o__Diptera	f__Muscidae	NA	NA	0	0	0	10	0	10	0
OTU3682	k__Animalia	p__Arthropoda	c__Insecta	o__Diptera	NA	NA	NA	0	0	0	0	0	0	16
OTU3683	k__Animalia	p__Arthropoda	c__Insecta	o__Diptera	f__Chironomidae	g__Ablabesmyia	NA	0	0	0	9	0	8	19
OTU3689	k__Animalia	p__Arthropoda	c__Insecta	o__Lepidoptera	NA	NA	NA	0	0	0	57	0	0	0
OTU3693	k__Animalia	p__Arthropoda	c__Insecta	o__Diptera	f__Mycetophilidae	g__Mycetophila	s__Mycetophila fungorum	0	0	0	1229	2	5	0
OTU3694	k__Animalia	p__Arthropoda	c__Insecta	o__Coleoptera	f__Anthribidae	g__Euparius	NA	18	0	0	0	0	0	0
OTU3704	k__Animalia	p__Arthropoda	c__Insecta	o__Lepidoptera	f__Tortricidae	g__Argyrotaenia	s__Argyrotaenia pinatubana	0	0	0	57	0	0	0
OTU3712	k__Animalia	p__Arthropoda	c__Insecta	o__Diptera	NA	NA	NA	0	0	0	21	0	0	0
OTU3726	k__Animalia	p__Arthropoda	c__Insecta	o__Diptera	NA	NA	NA	2	0	0	0	0	18	0
OTU3732	k__Animalia	p__Arthropoda	c__Insecta	o__Lepidoptera	f__Gracillariidae	g__Acrocercops	s__Acrocercops albinatella	0	0	0	0	0	23	0
OTU3741	k__Animalia	p__Arthropoda	c__Insecta	o__Lepidoptera	NA	NA	NA	0	0	0	329	0	470	0
OTU3742	k__Animalia	p__Arthropoda	c__Insecta	o__Hymenoptera	NA	NA	NA	0	21	0	0	0	0	0
OTU3747	k__Animalia	p__Arthropoda	c__Insecta	o__Coleoptera	f__Dytiscidae	g__Agabus	s__Agabus colymbus	0	0	0	0	38	0	0
OTU3748	k__Animalia	p__Arthropoda	c__Insecta	o__Lepidoptera	NA	NA	NA	0	24	0	0	0	0	0
OTU3759	k__Animalia	p__Arthropoda	c__Insecta	o__Diptera	NA	NA	NA	0	0	0	0	0	18	0
OTU3769	k__Animalia	p__Arthropoda	c__Insecta	o__Lepidoptera	NA	NA	NA	0	0	0	0	92	0	0
OTU3781	k__Animalia	p__Arthropoda	c__Insecta	o__Hymenoptera	f__Ichneumonidae	g__Scambus	s__Scambus hispae	0	17	0	0	0	0	0
OTU3788	k__Animalia	p__Arthropoda	c__Insecta	o__Diptera	NA	NA	NA	0	0	0	0	0	18	0
OTU3792	k__Animalia	p__Arthropoda	c__Insecta	o__Diptera	f__Mycetophilidae	g__Platurocypta	NA	0	0	0	0	16	0	0
OTU3798	k__Animalia	p__Arthropoda	c__Insecta	o__Diptera	NA	NA	NA	0	0	0	8	0	7	0
OTU3811	k__Animalia	p__Arthropoda	c__Insecta	o__Coleoptera	f__Hydrophilidae	g__Helocombus	s__Helocombus bifidus	835	1396	0	24844	0	4034	203
OTU3814	k__Animalia	p__Arthropoda	c__Insecta	o__Diptera	NA	NA	NA	0	0	0	2	20	0	0
OTU3820	k__Animalia	p__Arthropoda	c__Insecta	o__Hymenoptera	NA	NA	NA	0	0	0	0	0	16	0
OTU3831	k__Animalia	p__Arthropoda	c__Insecta	o__Diptera	f__Limoniidae	NA	NA	0	0	0	0	0	0	23
OTU3845	k__Animalia	p__Arthropoda	c__Insecta	o__Coleoptera	f__Hydrophilidae	g__Hydrobiomorpha	s__Hydrobiomorpha casta	170	0	0	0	0	0	0
OTU3846	k__Animalia	p__Arthropoda	c__Insecta	o__Diptera	f__Empididae	NA	NA	0	0	0	5	0	3	14
OTU3847	k__Animalia	p__Arthropoda	c__Insecta	o__Coleoptera	f__Tenebrionidae	g__Paratenetus	s__Paratenetus exutus	0	0	0	0	0	18	0
OTU3854	k__Animalia	p__Arthropoda	c__Insecta	o__Lepidoptera	NA	NA	NA	0	0	0	16	0	0	0
OTU3855	k__Animalia	p__Arthropoda	c__Insecta	o__Diptera	NA	NA	NA	0	0	0	0	0	19	0
OTU3863	k__Animalia	p__Arthropoda	c__Insecta	o__Diptera	f__Chironomidae	g__Chironomus	NA	0	0	0	0	53	0	0
OTU3869	k__Animalia	p__Arthropoda	c__Insecta	o__Lepidoptera	f__Tortricidae	g__Rhyacionia	s__Rhyacionia frustrana	0	4	0	56	0	99	0
OTU3870	k__Animalia	p__Arthropoda	c__Insecta	o__Coleoptera	f__Scarabaeidae	g__Phyllophaga	s__Phyllophaga fraterna	275	0	0	0	0	0	0
OTU3871	k__Animalia	p__Arthropoda	c__Insecta	o__Coleoptera	f__Carabidae	g__Loxandrus	s__Loxandrus cincinnati	43	0	0	0	0	0	0
OTU3880	k__Animalia	p__Arthropoda	c__Insecta	o__Diptera	f__Cecidomyiidae	NA	NA	0	0	0	0	15	0	0
OTU3881	k__Animalia	p__Arthropoda	c__Insecta	o__Diptera	NA	NA	NA	0	0	0	0	0	19	0
OTU3883	k__Animalia	p__Arthropoda	c__Insecta	o__Lepidoptera	f__Tortricidae	g__Pseudexentera	NA	0	0	0	394	0	0	0
OTU3886	k__Animalia	p__Arthropoda	c__Insecta	o__Odonata	f__Libellulidae	g__Acisoma	s__Acisoma attenboroughi	0	0	0	0	14	0	0
OTU3899	k__Animalia	p__Arthropoda	c__Insecta	o__Coleoptera	f__Dytiscidae	g__Agabus	s__Agabus colymbus	0	0	0	0	18	0	0
OTU3901	k__Animalia	p__Arthropoda	c__Insecta	o__Diptera	f__Cecidomyiidae	NA	NA	0	0	0	17	0	0	0
OTU3913	k__Animalia	p__Arthropoda	c__Insecta	o__Coleoptera	f__Bostrichidae	g__Xylobiops	s__Xylobiops basilaris	29	0	0	1	0	0	0
OTU3925	k__Animalia	p__Arthropoda	c__Insecta	o__Coleoptera	f__Dytiscidae	g__Agabus	s__Agabus colymbus	0	0	0	0	15	0	0
OTU3928	k__Animalia	p__Arthropoda	c__Insecta	o__Diptera	NA	NA	NA	0	0	0	15	0	0	0
OTU3942	k__Animalia	p__Arthropoda	c__Insecta	o__Diptera	f__Mycetophilidae	g__Zygomyia	NA	0	0	0	20	0	0	0
OTU3948	k__Animalia	p__Arthropoda	c__Insecta	o__Diptera	f__Chironomidae	g__Procladius	NA	0	0	0	0	0	27	0
OTU3950	k__Animalia	p__Arthropoda	c__Insecta	o__Lepidoptera	f__Gelechiidae	g__Telphusa	s__Telphusa longifasciella	11006	0	0	6656	0	0	559
OTU3955	k__Animalia	p__Arthropoda	c__Insecta	o__Hemiptera	NA	NA	NA	0	0	0	0	15	0	0
OTU3965	k__Animalia	p__Arthropoda	c__Insecta	o__Coleoptera	f__Carabidae	NA	NA	1682	0	0	0	0	3	0
OTU3971	k__Animalia	p__Arthropoda	c__Insecta	o__Coleoptera	f__Hydrophilidae	g__Enochrus	s__Enochrus ochraceus	0	0	0	15	0	0	0
OTU3975	k__Animalia	p__Arthropoda	c__Insecta	o__Diptera	f__Mycetophilidae	g__Acomopterella	NA	0	0	0	15	0	0	0
OTU3977	k__Animalia	p__Arthropoda	c__Insecta	o__Ephemeroptera	f__Baetidae	g__Acerpenna	s__Acerpenna macdunnoughi	0	0	0	1	0	14	0
OTU3985	k__Animalia	p__Arthropoda	c__Insecta	o__Coleoptera	NA	NA	NA	11	0	0	0	0	2450	0
OTU3990	k__Animalia	p__Arthropoda	c__Insecta	o__Hymenoptera	f__Braconidae	NA	NA	0	0	0	0	0	0	14
OTU3994	k__Animalia	p__Arthropoda	c__Insecta	o__Diptera	NA	NA	NA	0	0	0	4	0	12	0
OTU3996	k__Animalia	p__Arthropoda	c__Insecta	o__Lepidoptera	f__Bucculatricidae	g__Bucculatrix	NA	0	0	0	14	0	0	7
OTU4001	k__Animalia	p__Arthropoda	c__Insecta	o__Diptera	NA	NA	NA	0	0	0	0	0	19	0
OTU4010	k__Animalia	p__Arthropoda	c__Insecta	o__Diptera	NA	NA	NA	0	0	0	0	0	15	0
OTU4022	k__Animalia	p__Arthropoda	c__Insecta	o__Diptera	NA	NA	NA	0	0	0	13	0	0	0
OTU4031	k__Animalia	p__Arthropoda	c__Arachnida	o__Trombidiformes	f__Eupodidae	NA	NA	14	0	0	0	0	0	0
OTU4032	k__Animalia	p__Arthropoda	c__Insecta	o__Coleoptera	NA	NA	NA	0	0	0	3942	0	0	0
OTU4038	k__Animalia	p__Arthropoda	c__Insecta	o__Coleoptera	f__Hydrophilidae	g__Helocombus	s__Helocombus bifidus	38	594	0	19911	1	1289	33
OTU4040	k__Animalia	p__Arthropoda	c__Insecta	o__Lepidoptera	NA	NA	NA	0	0	0	0	0	187	0
OTU4042	k__Animalia	p__Arthropoda	c__Insecta	o__Diptera	f__Cecidomyiidae	NA	NA	12	0	0	20	0	0	0
OTU4047	k__Animalia	p__Arthropoda	c__Arachnida	o__Araneae	NA	NA	NA	0	0	0	0	0	14	0
OTU4050	k__Animalia	p__Arthropoda	c__Insecta	o__Lepidoptera	f__Gelechiidae	g__Battaristis	NA	0	0	0	14	0	0	0
OTU4053	k__Animalia	p__Arthropoda	c__Insecta	o__Coleoptera	f__Scirtidae	g__Contacyphon	s__Contacyphon variabilis	0	0	0	0	11	0	2
OTU4064	k__Animalia	p__Arthropoda	c__Insecta	o__Lepidoptera	f__Noctuidae	g__Sunira	s__Sunira bicolorago	0	0	0	0	0	16	0
OTU4075	k__Animalia	p__Arthropoda	c__Insecta	o__Coleoptera	f__Carabidae	g__Loxandrus	s__Loxandrus cincinnati	689	0	0	0	0	37	0
OTU4118	k__Animalia	p__Arthropoda	c__Insecta	o__Lepidoptera	NA	NA	NA	0	0	0	18	0	0	0
OTU4121	k__Animalia	p__Arthropoda	c__Insecta	o__Diptera	NA	NA	NA	0	0	0	0	0	18	0
OTU4123	k__Animalia	p__Arthropoda	c__Insecta	o__Lepidoptera	NA	NA	NA	14	0	0	0	13	0	0
OTU4126	k__Animalia	p__Arthropoda	c__Arachnida	o__Mesostigmata	NA	NA	NA	0	0	0	0	0	15	0
OTU4132	k__Animalia	p__Arthropoda	c__Insecta	o__Coleoptera	f__Dytiscidae	g__Agabus	s__Agabus colymbus	0	0	0	0	36	0	0
OTU4136	k__Animalia	p__Arthropoda	c__Insecta	o__Hemiptera	f__Cicadellidae	NA	NA	0	12	0	3	0	0	0
OTU4137	k__Animalia	p__Arthropoda	c__Insecta	o__Diptera	f__Limoniidae	NA	NA	4	0	0	40	0	0	0
OTU4142	k__Animalia	p__Arthropoda	c__Insecta	o__Diptera	f__Limoniidae	g__Pseudolimnophila	s__Pseudolimnophila luteipennis	0	0	0	0	0	3164	0
OTU4143	k__Animalia	p__Arthropoda	c__Insecta	o__Diptera	f__Limoniidae	NA	NA	0	0	0	0	0	0	16
OTU4147	k__Animalia	p__Arthropoda	c__Insecta	o__Hemiptera	f__Miridae	g__Trigonotylus	s__Trigonotylus tenuis	0	0	0	0	0	17	0
OTU4161	k__Animalia	p__Arthropoda	c__Insecta	o__Diptera	NA	NA	NA	0	0	0	93	0	0	0
OTU4162	k__Animalia	p__Arthropoda	c__Insecta	o__Coleoptera	f__Hydrophilidae	g__Helocombus	s__Helocombus bifidus	21	5	0	328	0	4	5
OTU4166	k__Animalia	p__Arthropoda	c__Insecta	o__Hemiptera	f__Rhyparochromidae	g__Ozophora	s__Ozophora picturata	0	0	0	0	0	14	0
OTU4179	k__Animalia	p__Arthropoda	c__Insecta	o__Diptera	NA	NA	NA	0	0	0	16	0	0	0
OTU4180	k__Animalia	p__Arthropoda	c__Insecta	o__Diptera	f__Limoniidae	NA	NA	0	0	0	0	0	0	20
OTU4201	k__Animalia	p__Arthropoda	c__Insecta	o__Diptera	NA	NA	NA	0	0	0	0	0	14	0
OTU4206	k__Animalia	p__Arthropoda	c__Insecta	o__Lepidoptera	NA	NA	NA	0	0	0	49	0	0	0
OTU4221	k__Animalia	p__Arthropoda	c__Insecta	o__Coleoptera	f__Scraptiidae	g__Canifa	s__Canifa plagiata	0	0	0	0	0	0	2554
OTU4222	k__Animalia	p__Arthropoda	c__Insecta	o__Lepidoptera	f__Cossidae	g__Prionoxystus	s__Prionoxystus robiniae	15	0	0	0	0	0	0
OTU4232	k__Animalia	p__Arthropoda	c__Insecta	o__Lepidoptera	NA	NA	NA	0	12	3	1	0	0	0
OTU4234	k__Animalia	p__Arthropoda	c__Insecta	o__Lepidoptera	NA	NA	NA	0	0	0	30	0	0	0
OTU4235	k__Animalia	p__Arthropoda	c__Insecta	o__Lepidoptera	f__Tortricidae	g__Argyrotaenia	s__Argyrotaenia velutinana	0	13	0	17	0	0	0
OTU4236	k__Animalia	p__Arthropoda	c__Insecta	o__Lepidoptera	NA	NA	NA	0	0	0	0	391	0	0
OTU4250	k__Animalia	p__Arthropoda	c__Insecta	o__Diptera	f__Mycetophilidae	g__Mycetophila	NA	0	0	0	15	0	0	0
OTU4253	k__Animalia	p__Arthropoda	c__Insecta	o__Coleoptera	f__Cantharidae	g__Podabrus	s__Podabrus nothoides	0	0	0	0	0	92	7
OTU4266	k__Animalia	p__Arthropoda	c__Insecta	o__Diptera	NA	NA	NA	0	0	0	13	0	0	0
OTU4267	k__Animalia	p__Arthropoda	c__Insecta	o__Lepidoptera	f__Gelechiidae	g__Gnorimoschema	s__Gnorimoschema gallaeasterella	0	0	0	0	1879	0	0
OTU4271	k__Animalia	p__Arthropoda	c__Insecta	o__Coleoptera	f__Hydrophilidae	g__Hydrobiomorpha	s__Hydrobiomorpha casta	14	0	0	0	0	0	0
OTU4273	k__Animalia	p__Arthropoda	c__Arachnida	o__Araneae	f__Philodromidae	g__Philodromus	s__Philodromus cespitum	0	0	0	0	0	14	0
OTU4278	k__Animalia	p__Arthropoda	c__Insecta	o__Lepidoptera	f__Nymphalidae	g__Satyrotaygetis	s__Satyrotaygetis satyrina	0	0	0	0	0	13	0
OTU4280	k__Animalia	p__Arthropoda	c__Insecta	o__Diptera	f__Chironomidae	g__Chironomus	s__Chironomus cf decorus	3	0	0	0	3	115	0
OTU4281	k__Animalia	p__Arthropoda	c__Insecta	o__Coleoptera	f__Hydrophilidae	g__Helocombus	s__Helocombus bifidus	20	19	0	257	0	6	0
OTU4282	k__Animalia	p__Arthropoda	c__Insecta	o__Coleoptera	NA	NA	NA	0	0	0	0	25	0	0
OTU4283	k__Animalia	p__Arthropoda	c__Insecta	o__Diptera	f__Mycetophilidae	g__Brevicornu	NA	0	0	0	0	18	0	0
OTU4294	k__Animalia	p__Arthropoda	c__Insecta	o__Coleoptera	f__Carabidae	g__Selenophorus	s__Selenophorus famulus	0	0	0	0	0	314	0
OTU4295	k__Animalia	p__Arthropoda	c__Insecta	o__Lepidoptera	f__Noctuidae	g__Heliocheilus	NA	0	0	0	84	0	593	0
OTU4296	k__Animalia	p__Arthropoda	c__Insecta	o__Coleoptera	f__Tenebrionidae	g__Neomida	s__Neomida bicornis	0	0	0	0	0	51	0
OTU4297	k__Animalia	p__Arthropoda	c__Insecta	o__Coleoptera	f__Hydrophilidae	NA	NA	64	0	0	0	0	4	0
OTU4300	k__Animalia	p__Arthropoda	c__Insecta	o__Coleoptera	NA	NA	NA	0	0	0	0	0	23	0
OTU4302	k__Animalia	p__Arthropoda	c__Insecta	o__Hymenoptera	f__Xyelidae	g__Xyela	NA	0	0	0	136	0	0	0
OTU4328	k__Animalia	p__Arthropoda	c__Insecta	o__Diptera	f__Cecidomyiidae	NA	NA	0	0	0	0	0	5	13
OTU4332	k__Animalia	p__Arthropoda	c__Insecta	o__Lepidoptera	NA	NA	NA	0	0	0	15	0	0	0
OTU4341	k__Animalia	p__Arthropoda	c__Insecta	o__Coleoptera	NA	NA	NA	0	0	0	0	13	0	0
OTU4351	k__Animalia	p__Arthropoda	c__Insecta	o__Hemiptera	f__Cicadellidae	g__Ponana	NA	0	11	0	2	0	0	0
OTU4359	k__Animalia	p__Arthropoda	c__Insecta	o__Diptera	NA	NA	NA	0	0	0	15	0	0	0
OTU4363	k__Animalia	p__Arthropoda	c__Insecta	o__Megaloptera	f__Corydalidae	g__Chauliodes	s__Chauliodes rastricornis	4	2	0	4	0	56	0
OTU4369	k__Animalia	p__Arthropoda	c__Insecta	o__Hymenoptera	NA	NA	NA	0	0	0	0	0	14	0
OTU4370	k__Animalia	p__Arthropoda	c__Insecta	o__Coleoptera	f__Scarabaeidae	NA	NA	0	0	0	0	0	13	0
OTU4371	k__Animalia	p__Arthropoda	c__Arachnida	o__Araneae	NA	NA	NA	0	0	0	0	0	14	0
OTU4373	k__Animalia	p__Arthropoda	c__Insecta	o__Diptera	f__Cecidomyiidae	NA	NA	0	0	0	0	0	12	0
OTU4388	k__Animalia	p__Arthropoda	c__Insecta	o__Diptera	NA	NA	NA	0	0	0	0	0	177	0
OTU4395	k__Animalia	p__Arthropoda	c__Insecta	o__Diptera	NA	NA	NA	0	0	0	0	0	569	0
OTU4401	k__Animalia	p__Arthropoda	c__Insecta	o__Lepidoptera	f__Tortricidae	g__Argyrotaenia	s__Argyrotaenia velutinana	16	10	0	3504	67	663	0
OTU4410	k__Animalia	p__Arthropoda	c__Insecta	o__Coleoptera	f__Cantharidae	g__Podabrus	s__Podabrus nothoides	2	0	0	0	0	5866	110
OTU4425	k__Animalia	p__Arthropoda	c__Insecta	o__Lepidoptera	f__Tortricidae	g__Pseudexentera	NA	0	0	0	129	0	1880	0
OTU4428	k__Animalia	p__Arthropoda	c__Insecta	o__Diptera	NA	NA	NA	0	0	0	0	0	384	0
OTU4431	k__Animalia	p__Arthropoda	c__Insecta	o__Lepidoptera	NA	NA	NA	0	0	0	15	0	0	0
OTU4435	k__Animalia	p__Arthropoda	c__Insecta	o__Hymenoptera	NA	NA	NA	0	0	0	11	0	0	0
OTU4440	k__Animalia	p__Arthropoda	c__Insecta	o__Lepidoptera	NA	NA	NA	0	0	0	0	0	13	0
OTU4455	k__Animalia	p__Arthropoda	c__Insecta	o__Coleoptera	f__Cerambycidae	g__Monochamus	s__Monochamus titillator	12	0	0	0	0	0	0
OTU4498	k__Animalia	p__Arthropoda	c__Insecta	o__Diptera	f__Cecidomyiidae	NA	NA	0	3	0	8	0	0	0
OTU4500	k__Animalia	p__Arthropoda	c__Insecta	o__Hymenoptera	f__Formicidae	NA	NA	0	0	0	0	0	26	0
OTU4501	k__Animalia	p__Arthropoda	c__Insecta	o__Coleoptera	f__Dytiscidae	g__Agabus	NA	0	0	0	0	15	0	0
OTU4509	k__Animalia	p__Arthropoda	c__Insecta	o__Coleoptera	f__Scarabaeidae	g__Phyllophaga	NA	11988	0	0	0	0	0	0
OTU4526	k__Animalia	p__Arthropoda	c__Insecta	o__Diptera	f__Psychodidae	g__Psychoda	s__Psychoda alternata	0	0	0	46	0	0	52
OTU4535	k__Animalia	p__Arthropoda	c__Insecta	o__Coleoptera	f__Elateridae	NA	NA	0	0	0	0	0	15	0
OTU4538	k__Animalia	p__Arthropoda	c__Insecta	o__Hemiptera	f__Corixidae	g__Trichocorixa	NA	0	0	0	0	0	13	0
OTU4548	k__Animalia	p__Arthropoda	c__Insecta	o__Hymenoptera	f__Xyelidae	g__Xyela	NA	0	128	0	4499	0	4	0
OTU4550	k__Animalia	p__Arthropoda	c__Insecta	o__Coleoptera	NA	NA	NA	11	0	0	0	0	0	0
OTU4551	k__Animalia	p__Arthropoda	c__Insecta	o__Megaloptera	f__Corydalidae	g__Chauliodes	s__Chauliodes rastricornis	66	183	0	1780	0	66	0
OTU4554	k__Animalia	p__Arthropoda	c__Insecta	o__Lepidoptera	NA	NA	NA	0	0	0	0	0	112	0
OTU4567	k__Animalia	p__Arthropoda	c__Insecta	o__Coleoptera	f__Ptinidae	NA	NA	485	0	0	495	0	67	0
OTU4570	k__Animalia	p__Arthropoda	c__Collembola	NA	NA	NA	NA	0	0	0	0	14	0	0
OTU4571	k__Animalia	p__Arthropoda	c__Insecta	o__Diptera	f__Chironomidae	NA	NA	0	0	0	11	0	0	0
OTU4572	k__Animalia	p__Arthropoda	c__Insecta	o__Hymenoptera	f__Formicidae	g__Brachymyrmex	s__Brachymyrmex depilis	0	0	0	2789	0	1695	0
OTU4575	k__Animalia	p__Arthropoda	c__Insecta	o__Coleoptera	f__Carabidae	g__Loxandrus	s__Loxandrus cincinnati	13	0	0	0	0	0	0
OTU4581	k__Animalia	p__Arthropoda	c__Insecta	o__Diptera	f__Mycetophilidae	g__Mycomya	NA	0	0	0	0	34	0	0
OTU4585	k__Animalia	p__Arthropoda	c__Insecta	o__Lepidoptera	f__Tortricidae	g__Clepsis	s__Clepsis peritana	0	159	0	62	0	1403	0
OTU4596	k__Animalia	p__Arthropoda	c__Insecta	o__Diptera	NA	NA	NA	11	0	0	0	0	0	0
OTU4604	k__Animalia	p__Arthropoda	c__Insecta	o__Coleoptera	f__Dytiscidae	g__Agabus	NA	0	0	0	0	59	0	0
OTU4607	k__Animalia	p__Arthropoda	c__Insecta	o__Diptera	NA	NA	NA	0	0	0	0	12	0	0
OTU4641	k__Animalia	p__Arthropoda	c__Insecta	o__Diptera	f__Chironomidae	NA	NA	0	0	0	0	12	0	0
OTU4646	k__Animalia	p__Arthropoda	c__Insecta	o__Diptera	f__Chloropidae	NA	NA	0	0	0	0	13	0	0
OTU4649	k__Animalia	p__Arthropoda	c__Insecta	o__Diptera	f__Mycetophilidae	g__Exechia	NA	0	0	0	0	12	0	0
OTU4663	k__Animalia	p__Arthropoda	c__Insecta	o__Lepidoptera	NA	NA	NA	0	0	0	3	0	366	0
OTU4670	k__Animalia	p__Arthropoda	c__Insecta	o__Diptera	f__Agromyzidae	NA	NA	0	6	0	2	0	6	0
OTU4672	k__Animalia	p__Arthropoda	c__Insecta	o__Lepidoptera	NA	NA	NA	0	0	0	12	0	0	0
OTU4673	k__Animalia	p__Arthropoda	c__Insecta	o__Diptera	f__Muscidae	g__Atherigona	s__Atherigona reversura	0	0	0	11	3	0	0
OTU4675	k__Animalia	p__Arthropoda	c__Insecta	o__Diptera	NA	NA	NA	0	0	0	0	0	11	0
OTU4679	k__Animalia	p__Arthropoda	c__Insecta	o__Lepidoptera	NA	NA	NA	0	14	0	0	0	0	0
OTU4680	k__Animalia	p__Arthropoda	c__Insecta	o__Diptera	f__Chironomidae	NA	NA	0	0	0	32	0	0	0
OTU4681	k__Animalia	p__Arthropoda	c__Insecta	o__Coleoptera	f__Carabidae	g__Chlaenius	NA	133	0	0	0	0	0	0
OTU4684	k__Animalia	p__Arthropoda	c__Insecta	o__Lepidoptera	f__Gelechiidae	g__Pseudotelphusa	NA	0	0	0	3043	0	0	488
OTU4701	k__Animalia	p__Arthropoda	c__Insecta	o__Coleoptera	f__Dytiscidae	g__Agabus	s__Agabus colymbus	0	0	0	0	108	0	0
OTU4719	k__Animalia	p__Arthropoda	c__Insecta	o__Coleoptera	f__Hydrophilidae	NA	NA	11	0	0	0	0	0	0
OTU4729	k__Animalia	p__Arthropoda	c__Insecta	o__Diptera	NA	NA	NA	0	0	0	0	0	12	0
OTU4737	k__Animalia	p__Arthropoda	c__Insecta	o__Coleoptera	NA	NA	NA	0	0	0	0	0	4	48
OTU4740	k__Animalia	p__Arthropoda	c__Insecta	o__Diptera	f__Chironomidae	g__Chironomus	NA	0	0	0	0	98	64	0
OTU4744	k__Animalia	p__Arthropoda	c__Insecta	o__Coleoptera	f__Carabidae	g__Loxandrus	s__Loxandrus cincinnati	0	0	0	0	0	12	0
OTU4748	k__Animalia	p__Arthropoda	c__Insecta	o__Diptera	f__Psychodidae	g__Psychoda	NA	0	0	0	25	0	0	161
OTU4751	k__Animalia	p__Arthropoda	c__Insecta	o__Lepidoptera	f__Pyralidae	g__Laetilia	s__Laetilia myersella	0	0	0	11	0	0	0
OTU4756	k__Animalia	p__Arthropoda	c__Insecta	o__Diptera	f__Limoniidae	g__Pseudolimnophila	s__Pseudolimnophila luteipennis	0	0	0	399	0	205	0
OTU4762	k__Animalia	p__Arthropoda	c__Insecta	o__Coleoptera	f__Scirtidae	g__Contacyphon	s__Contacyphon variabilis	0	0	0	5	0	0	23
OTU4767	k__Animalia	p__Arthropoda	c__Insecta	o__Diptera	NA	NA	NA	0	0	0	11	0	0	0
OTU4795	k__Animalia	p__Arthropoda	c__Insecta	o__Diptera	NA	NA	NA	0	0	0	0	0	230	0
OTU4801	k__Animalia	p__Arthropoda	c__Insecta	o__Hemiptera	f__Cicadellidae	g__Ponana	s__Ponana pectoralis	0	11	0	0	0	0	0
OTU4806	k__Animalia	p__Arthropoda	c__Insecta	o__Diptera	f__Chironomidae	g__Chironomus	NA	0	0	0	0	496	0	0
OTU4816	k__Animalia	p__Arthropoda	c__Insecta	o__Lepidoptera	NA	NA	NA	0	0	0	17	0	128	0
OTU4820	k__Animalia	p__Arthropoda	c__Insecta	o__Coleoptera	f__Zopheridae	NA	NA	0	0	0	0	0	13	0
OTU4849	k__Animalia	p__Arthropoda	c__Insecta	o__Hymenoptera	NA	NA	NA	0	0	0	0	0	13	0
OTU4850	k__Animalia	p__Arthropoda	c__Insecta	o__Diptera	NA	NA	NA	0	0	0	0	11	0	0
OTU4882	k__Animalia	p__Arthropoda	c__Insecta	o__Lepidoptera	f__Oecophoridae	g__Polix	s__Polix coloradella	0	0	0	75	0	0	0
OTU4883	k__Animalia	p__Arthropoda	c__Insecta	o__Diptera	NA	NA	NA	0	0	0	11	0	0	0
OTU4885	k__Animalia	p__Arthropoda	c__Insecta	o__Diptera	NA	NA	NA	0	0	0	0	0	0	11
OTU4893	k__Animalia	p__Arthropoda	c__Arachnida	o__Mesostigmata	f__Blattisociidae	NA	NA	0	0	0	0	12	0	0
OTU4903	k__Animalia	p__Arthropoda	c__Insecta	o__Diptera	f__Psychodidae	NA	NA	0	3	0	199	9	0	520
OTU4926	k__Animalia	p__Arthropoda	c__Insecta	o__Coleoptera	f__Carabidae	NA	NA	0	0	0	0	0	11	0
OTU4930	k__Animalia	p__Arthropoda	c__Insecta	o__Diptera	NA	NA	NA	0	0	0	16	0	0	0
OTU4941	k__Animalia	p__Arthropoda	c__Insecta	o__Lepidoptera	NA	NA	NA	0	48	0	11	0	0	0
OTU4970	k__Animalia	p__Arthropoda	c__Insecta	o__Diptera	NA	NA	NA	0	0	0	0	0	514	0
OTU4983	k__Animalia	p__Arthropoda	c__Insecta	o__Coleoptera	f__Dytiscidae	g__Agabus	NA	0	0	0	0	30	0	0
OTU4992	k__Animalia	p__Arthropoda	c__Insecta	o__Lepidoptera	NA	NA	NA	0	0	0	0	0	92	0
OTU5005	k__Animalia	p__Arthropoda	c__Insecta	o__Lepidoptera	f__Erebidae	g__Hyphantria	s__Hyphantria cunea	0	0	0	4	0	14	0
OTU5028	k__Animalia	p__Arthropoda	c__Insecta	o__Diptera	f__Chironomidae	NA	NA	2	0	0	1490	8	499	33
OTU5040	k__Animalia	p__Arthropoda	c__Insecta	o__Coleoptera	f__Cerambycidae	g__Leptostylus	s__Leptostylus transversus	0	0	0	15	0	0	0
OTU5041	k__Animalia	p__Arthropoda	c__Insecta	o__Diptera	NA	NA	NA	0	7	0	0	0	51	0
OTU5045	k__Animalia	p__Arthropoda	c__Insecta	o__Diptera	f__Limoniidae	NA	NA	0	0	0	0	0	0	18
OTU5047	k__Animalia	p__Arthropoda	c__Insecta	o__Diptera	f__Chyromyidae	NA	NA	0	0	0	0	0	12	0
OTU5049	k__Animalia	p__Arthropoda	c__Insecta	o__Lepidoptera	f__Tortricidae	NA	NA	0	0	0	16588	0	0	0
OTU5053	k__Animalia	p__Arthropoda	c__Insecta	o__Orthoptera	NA	NA	NA	0	10	0	2	0	2	0
OTU5083	k__Animalia	p__Arthropoda	c__Insecta	o__Diptera	NA	NA	NA	0	0	0	25	13	21	0
OTU5086	k__Animalia	p__Arthropoda	c__Insecta	o__Diptera	f__Limoniidae	g__Molophilus	s__Molophilus forcipulus	0	0	0	0	0	13	0
OTU5089	k__Animalia	p__Arthropoda	c__Insecta	o__Hymenoptera	NA	NA	NA	0	0	0	0	0	0	13
OTU5095	k__Animalia	p__Arthropoda	c__Insecta	o__Diptera	f__Cecidomyiidae	NA	NA	0	0	0	0	11	0	0
OTU5118	k__Animalia	p__Arthropoda	c__Insecta	o__Lepidoptera	NA	NA	NA	42	0	0	19	0	0	0
OTU5125	k__Animalia	p__Arthropoda	c__Insecta	o__Diptera	f__Limoniidae	g__Gonomyia	NA	0	0	0	0	0	10	2
OTU5133	k__Animalia	p__Arthropoda	c__Insecta	o__Coleoptera	NA	NA	NA	0	0	0	0	0	15	0
OTU5161	k__Animalia	p__Arthropoda	c__Hexanauplia	o__Cyclopoida	f__Cyclopidae	g__Acanthocyclops	s__Acanthocyclops robustus	0	0	0	9	6	1	0
OTU5170	k__Animalia	p__Arthropoda	c__Insecta	o__Diptera	f__Chironomidae	g__Tanytarsus	NA	0	0	0	0	0	45	0
OTU5177	k__Animalia	p__Arthropoda	c__Insecta	o__Lepidoptera	f__Erebidae	g__Phoenicoprocta	s__Phoenicoprocta lydia	0	137	0	37	0	563	0
OTU5179	k__Animalia	p__Arthropoda	c__Insecta	o__Coleoptera	f__Hydrophilidae	g__Helocombus	s__Helocombus bifidus	0	4	0	76	0	0	0
OTU5185	k__Animalia	p__Arthropoda	c__Insecta	o__Lepidoptera	f__Tortricidae	g__Pseudexentera	NA	0	0	0	31401	198	3678	0
OTU5196	k__Animalia	p__Arthropoda	c__Insecta	o__Lepidoptera	NA	NA	NA	0	0	0	161	0	0	0
OTU5204	k__Animalia	p__Arthropoda	c__Insecta	o__Coleoptera	f__Carabidae	g__Philodes	s__Philodes rectangulus	0	0	0	0	0	15	0
OTU5222	k__Animalia	p__Arthropoda	c__Insecta	o__Lepidoptera	f__Noctuidae	g__Amphipyra	s__Amphipyra pyramidoides	9	0	0	2	0	0	0
OTU5231	k__Animalia	p__Arthropoda	c__Hexanauplia	o__Cyclopoida	NA	NA	NA	0	2	5	8	0	0	0
OTU5260	k__Animalia	p__Arthropoda	c__Insecta	o__Coleoptera	f__Hydrophilidae	g__Helocombus	s__Helocombus bifidus	554	335	0	6010	0	1	3
OTU5261	k__Animalia	p__Arthropoda	c__Insecta	o__Coleoptera	f__Carabidae	g__Paraclivina	s__Paraclivina bipustulata	0	0	0	0	0	11	0
OTU5274	k__Animalia	p__Arthropoda	c__Insecta	o__Coleoptera	f__Carabidae	g__Loxandrus	s__Loxandrus cincinnati	853	0	0	0	0	0	0
OTU5280	k__Animalia	p__Arthropoda	c__Insecta	o__Diptera	NA	NA	NA	0	0	0	0	0	624	0
OTU5289	k__Animalia	p__Arthropoda	c__Insecta	o__Lepidoptera	f__Depressariidae	g__Agonopterix	NA	0	0	0	0	158	0	0
OTU5294	k__Animalia	p__Arthropoda	c__Insecta	o__Lepidoptera	f__Gelechiidae	g__Telphusa	NA	0	2	0	47	0	0	0
OTU5298	k__Animalia	p__Arthropoda	c__Insecta	o__Lepidoptera	f__Geometridae	g__Macaria	NA	0	0	0	54	0	0	0
OTU5299	k__Animalia	p__Arthropoda	c__Insecta	o__Coleoptera	f__Hydrophilidae	g__Helocombus	s__Helocombus bifidus	23	2	0	71	0	0	0
OTU5316	k__Animalia	p__Arthropoda	c__Insecta	o__Coleoptera	NA	NA	NA	0	0	0	0	34	0	0
OTU5322	k__Animalia	p__Arthropoda	c__Insecta	o__Lepidoptera	NA	NA	NA	19	14	2	171	14	52	2166
OTU5326	k__Animalia	p__Arthropoda	c__Insecta	o__Diptera	f__Limoniidae	g__Erioptera	s__Erioptera caliptera	0	0	0	93	0	0	57
OTU5339	k__Animalia	p__Arthropoda	c__Insecta	o__Coleoptera	f__Dytiscidae	g__Agabus	s__Agabus colymbus	0	0	0	0	730	0	0
OTU5362	k__Animalia	p__Arthropoda	c__Insecta	o__Coleoptera	f__Carabidae	g__Loxandrus	s__Loxandrus cincinnati	984	0	0	0	0	0	0
OTU5370	k__Animalia	p__Arthropoda	c__Insecta	o__Diptera	f__Chironomidae	NA	NA	0	0	0	0	0	16	0
OTU5385	k__Animalia	p__Arthropoda	c__Insecta	o__Coleoptera	f__Dytiscidae	g__Agabus	NA	0	0	0	0	1203	0	0
OTU5393	k__Animalia	p__Arthropoda	c__Insecta	o__Lepidoptera	NA	NA	NA	0	20	0	0	0	0	0
OTU5414	k__Animalia	p__Arthropoda	c__Insecta	o__Coleoptera	f__Carabidae	g__Loxandrus	s__Loxandrus cincinnati	150	0	0	0	0	0	0
OTU5439	k__Animalia	p__Arthropoda	c__Insecta	o__Lepidoptera	NA	NA	NA	0	0	0	34	0	940	0
OTU5463	k__Animalia	p__Arthropoda	c__Insecta	o__Coleoptera	f__Nemonychidae	g__Cimberis	s__Cimberis pallipennis	0	0	0	0	0	0	17
OTU5468	k__Animalia	p__Arthropoda	c__Insecta	o__Coleoptera	f__Mycetophagidae	g__Litargus	s__Litargus tetraspilotus	0	0	0	2	0	9	0
OTU5469	k__Animalia	p__Arthropoda	c__Insecta	o__Diptera	f__Culicidae	g__Culex	NA	0	0	0	13	0	41	11
OTU5479	k__Animalia	p__Arthropoda	c__Insecta	o__Coleoptera	NA	NA	NA	44	0	0	0	0	0	0
OTU5495	k__Animalia	p__Arthropoda	c__Insecta	o__Diptera	NA	NA	NA	0	0	0	11	0	0	0
OTU5498	k__Animalia	p__Arthropoda	c__Insecta	o__Megaloptera	f__Corydalidae	g__Chauliodes	s__Chauliodes rastricornis	0	0	0	12	0	3	0
OTU5525	k__Animalia	p__Arthropoda	c__Insecta	o__Coleoptera	f__Hydrophilidae	g__Helocombus	s__Helocombus bifidus	11	7	0	333	0	0	7
OTU5527	k__Animalia	p__Arthropoda	c__Insecta	o__Diptera	f__Limoniidae	g__Erioptera	s__Erioptera caliptera	0	0	0	0	0	40	0
OTU5535	k__Animalia	p__Arthropoda	c__Insecta	o__Lepidoptera	f__Erebidae	NA	NA	0	0	0	111	0	0	0
OTU5557	k__Animalia	p__Arthropoda	c__Insecta	o__Lepidoptera	f__Depressariidae	g__Agriophara	NA	0	0	0	156	0	0	0
OTU5591	k__Animalia	p__Arthropoda	c__Insecta	o__Hemiptera	f__Cicadellidae	g__Ponana	NA	0	14	0	0	0	0	0
OTU5613	k__Animalia	p__Arthropoda	c__Insecta	o__Coleoptera	f__Hydrophilidae	g__Helocombus	s__Helocombus bifidus	14	14	0	7058	0	38	8
OTU5615	k__Animalia	p__Arthropoda	c__Insecta	o__Lepidoptera	f__Tortricidae	g__Argyrotaenia	s__Argyrotaenia tabulana	2	0	0	46	0	0	0
OTU5627	k__Animalia	p__Arthropoda	c__Insecta	o__Coleoptera	f__Carabidae	NA	NA	984	0	0	0	0	0	0
OTU5633	k__Animalia	p__Arthropoda	c__Insecta	o__Diptera	NA	NA	NA	0	0	0	0	0	97	0
OTU5648	k__Animalia	p__Arthropoda	c__Insecta	o__Coleoptera	f__Dytiscidae	g__Agabus	NA	0	0	0	0	749	0	0
OTU5696	k__Animalia	p__Arthropoda	c__Insecta	o__Coleoptera	f__Dytiscidae	g__Agabus	s__Agabus colymbus	0	0	0	0	19	0	0
OTU5700	k__Animalia	p__Arthropoda	c__Insecta	o__Lepidoptera	f__Tortricidae	g__Pseudexentera	s__Pseudexentera oregonana	0	0	0	267	0	30	0
OTU5702	k__Animalia	p__Arthropoda	c__Insecta	o__Diptera	f__Cecidomyiidae	NA	NA	8	0	0	0	0	23	0
OTU5738	k__Animalia	p__Arthropoda	c__Insecta	o__Diptera	NA	NA	NA	0	2	0	7	131	0	25
OTU5739	k__Animalia	p__Arthropoda	c__Insecta	o__Diptera	f__Anthomyiidae	g__Delia	s__Delia platura	26	0	2	9	0	0	0
OTU5750	k__Animalia	p__Arthropoda	c__Insecta	o__Coleoptera	f__Dytiscidae	g__Agabus	NA	0	0	0	0	784	0	0
OTU5755	k__Animalia	p__Arthropoda	c__Insecta	o__Diptera	NA	NA	NA	0	51	0	0	0	0	0
OTU5759	k__Animalia	p__Arthropoda	c__Insecta	o__Coleoptera	f__Phalacridae	g__Acylomus	NA	0	0	0	0	6	0	6
OTU5762	k__Animalia	p__Arthropoda	c__Insecta	o__Coleoptera	f__Carabidae	NA	NA	833	0	0	0	0	0	0
OTU5770	k__Animalia	p__Arthropoda	c__Insecta	o__Diptera	f__Chironomidae	g__Chironomus	s__Chironomus harpi	0	0	0	23	55	1328	3
OTU5776	k__Animalia	p__Arthropoda	c__Insecta	o__Diptera	f__Chironomidae	g__Chironomus	NA	5	0	0	0	1483	162	0
OTU5777	k__Animalia	p__Arthropoda	c__Insecta	o__Hymenoptera	NA	NA	NA	0	0	0	0	0	0	16
OTU5815	k__Animalia	p__Arthropoda	c__Insecta	o__Coleoptera	NA	NA	NA	0	0	0	33	0	0	0
OTU5819	k__Animalia	p__Arthropoda	c__Insecta	o__Coleoptera	NA	NA	NA	0	0	0	0	70	0	0
OTU5821	k__Animalia	p__Arthropoda	c__Insecta	o__Diptera	f__Culicidae	g__Aedes	s__Aedes japonicus	0	0	0	0	0	22	0
OTU5828	k__Animalia	p__Arthropoda	c__Insecta	o__Lepidoptera	f__Tortricidae	g__Eumarozia	s__Eumarozia malachitana	10	0	0	0	0	2	0
OTU5830	k__Animalia	p__Arthropoda	c__Insecta	o__Diptera	NA	NA	NA	0	0	0	0	0	667	0
OTU5853	k__Animalia	p__Arthropoda	c__Insecta	o__Coleoptera	NA	NA	NA	0	0	0	12	0	0	0
OTU5874	k__Animalia	p__Arthropoda	c__Insecta	o__Coleoptera	f__Cerambycidae	g__Rhagium	s__Rhagium inquisitor	0	0	0	0	0	429	0
OTU5875	k__Animalia	p__Arthropoda	c__Insecta	o__Coleoptera	f__Hydrophilidae	g__Hydrobiomorpha	s__Hydrobiomorpha casta	733	0	0	0	0	0	0
OTU5877	k__Animalia	p__Arthropoda	c__Insecta	o__Coleoptera	f__Dytiscidae	g__Agabus	s__Agabus colymbus	0	0	0	0	12	0	0
OTU5935	k__Animalia	p__Arthropoda	c__Insecta	o__Ephemeroptera	f__Caenidae	g__Caenis	s__Caenis amica	0	0	0	0	0	0	22
OTU5942	k__Animalia	p__Arthropoda	c__Insecta	o__Lepidoptera	NA	NA	NA	0	0	0	5	0	179	0
OTU5947	k__Animalia	p__Arthropoda	c__Insecta	o__Coleoptera	f__Dytiscidae	g__Agabus	s__Agabus colymbus	0	0	0	0	277	0	0
OTU5956	k__Animalia	p__Arthropoda	c__Insecta	o__Coleoptera	f__Dytiscidae	g__Agabus	s__Agabus colymbus	0	0	0	0	18	0	0
OTU5997	k__Animalia	p__Arthropoda	c__Insecta	o__Coleoptera	f__Carabidae	g__Paraclivina	s__Paraclivina bipustulata	0	0	0	0	0	81	0
OTU6008	k__Animalia	p__Arthropoda	c__Insecta	o__Diptera	NA	NA	NA	0	0	0	7	0	80	0
OTU6026	k__Animalia	p__Arthropoda	c__Insecta	o__Diptera	f__Psychodidae	g__Psychoda	NA	0	0	0	34	0	0	2
OTU6030	k__Animalia	p__Arthropoda	c__Insecta	o__Diptera	NA	NA	NA	0	0	0	3	0	2906	0
OTU6033	k__Animalia	p__Arthropoda	c__Insecta	o__Lepidoptera	f__Tortricidae	g__Clepsis	s__Clepsis peritana	0	0	0	310	0	0	0
OTU6079	k__Animalia	p__Arthropoda	c__Insecta	o__Coleoptera	f__Dytiscidae	g__Agabus	s__Agabus colymbus	0	0	0	0	69	0	0
OTU6080	k__Animalia	p__Arthropoda	c__Insecta	o__Coleoptera	NA	NA	NA	0	0	0	0	46	0	0
OTU6085	k__Animalia	p__Arthropoda	c__Insecta	o__Lepidoptera	NA	NA	NA	0	0	0	0	0	581	0
OTU6106	k__Animalia	p__Arthropoda	c__Insecta	o__Coleoptera	f__Hydrophilidae	g__Helocombus	s__Helocombus bifidus	0	0	0	44	0	2	0
OTU6111	k__Animalia	p__Arthropoda	c__Insecta	o__Coleoptera	f__Dytiscidae	g__Agabus	s__Agabus colymbus	0	0	0	0	12	0	0
OTU6160	k__Animalia	p__Arthropoda	c__Insecta	o__Lepidoptera	f__Gelechiidae	g__Aristotelia	s__Aristotelia rubidella	0	0	0	0	0	106	0
OTU6180	k__Animalia	p__Arthropoda	c__Insecta	o__Coleoptera	f__Carabidae	g__Clivina	s__Clivina americana	0	0	0	0	0	54	0
OTU6187	k__Animalia	p__Arthropoda	c__Insecta	o__Lepidoptera	NA	NA	NA	0	0	0	30	0	0	0
OTU6201	k__Animalia	p__Arthropoda	c__Insecta	o__Hymenoptera	f__Formicidae	g__Brachymyrmex	s__Brachymyrmex depilis	0	0	0	12	0	3459	0
OTU6222	k__Animalia	p__Arthropoda	c__Insecta	o__Diptera	f__Chironomidae	g__Polypedilum	s__Polypedilum convictum	0	0	0	0	0	0	1001
OTU6232	k__Animalia	p__Arthropoda	c__Insecta	o__Diptera	NA	NA	NA	16	60	0	17	0	5	93
OTU6233	k__Animalia	p__Arthropoda	c__Insecta	o__Hymenoptera	f__Xyelidae	g__Xyela	NA	0	0	0	40	0	0	0
OTU6262	k__Animalia	p__Arthropoda	c__Insecta	o__Diptera	f__Chironomidae	g__Orthocladius	s__Orthocladius oliveri	0	0	0	0	133	0	0
OTU6327	k__Animalia	p__Arthropoda	c__Insecta	o__Diptera	f__Chironomidae	g__Chironomus	NA	0	0	0	0	479	0	0
OTU6343	k__Animalia	p__Arthropoda	c__Insecta	o__Coleoptera	f__Hydrophilidae	g__Helocombus	s__Helocombus bifidus	11	6	0	3504	0	24	0
OTU6354	k__Animalia	p__Arthropoda	c__Insecta	o__Coleoptera	f__Dytiscidae	g__Agabus	s__Agabus colymbus	0	0	0	0	22	0	0
OTU6412	k__Animalia	p__Arthropoda	c__Insecta	o__Coleoptera	f__Laemophloeidae	g__Laemophloeus	s__Laemophloeus fasciatus	0	0	0	0	0	16	0
OTU6417	k__Animalia	p__Arthropoda	c__Insecta	o__Lepidoptera	NA	NA	NA	0	0	0	0	0	0	24
OTU6444	k__Animalia	p__Arthropoda	c__Insecta	o__Lepidoptera	f__Geometridae	g__Eupithecia	NA	0	0	0	367	0	0	0
OTU6446	k__Animalia	p__Arthropoda	c__Insecta	o__Lepidoptera	f__Tortricidae	g__Argyrotaenia	s__Argyrotaenia velutinana	4	0	0	13	11	0	0
OTU6448	k__Animalia	p__Arthropoda	c__Insecta	o__Coleoptera	f__Dytiscidae	g__Agabus	s__Agabus colymbus	0	0	0	0	74	0	0
OTU6449	k__Animalia	p__Arthropoda	c__Insecta	o__Coleoptera	f__Hydrophilidae	g__Helocombus	s__Helocombus bifidus	39	8	0	1420	0	18	0
OTU6450	k__Animalia	p__Arthropoda	c__Insecta	o__Diptera	f__Chironomidae	g__Chironomus	s__Chironomus harpi	11	0	0	0	144	319	0
OTU6451	k__Animalia	p__Arthropoda	c__Insecta	o__Coleoptera	f__Dytiscidae	g__Agabus	s__Agabus colymbus	0	0	0	0	25	0	0
OTU6466	k__Animalia	p__Arthropoda	c__Insecta	o__Coleoptera	NA	NA	NA	0	0	0	12	0	0	0
OTU6515	k__Animalia	p__Arthropoda	c__Insecta	o__Lepidoptera	NA	NA	NA	0	0	0	24	0	0	0
OTU6528	k__Animalia	p__Arthropoda	c__Insecta	o__Lepidoptera	NA	NA	NA	0	0	0	12	0	0	0
OTU6531	k__Animalia	p__Arthropoda	c__Insecta	o__Diptera	NA	NA	NA	0	0	0	0	0	0	39
OTU6551	k__Animalia	p__Arthropoda	c__Insecta	o__Diptera	NA	NA	NA	0	0	0	22	0	0	0
OTU6571	k__Animalia	p__Arthropoda	c__Insecta	o__Coleoptera	NA	NA	NA	4	2	0	115	0	3	0
OTU6587	k__Animalia	p__Arthropoda	c__Insecta	o__Coleoptera	NA	NA	NA	33	0	0	7	0	28	0
OTU6603	k__Animalia	p__Arthropoda	c__Insecta	o__Lepidoptera	NA	NA	NA	0	0	0	11	0	0	0
OTU6613	k__Animalia	p__Arthropoda	c__Insecta	o__Psocodea	f__Psocidae	g__Hyalopsocus	NA	0	0	0	3	0	8	0
OTU6623	k__Animalia	p__Arthropoda	c__Insecta	o__Megaloptera	f__Corydalidae	g__Chauliodes	s__Chauliodes rastricornis	2	99	0	345	0	0	0
OTU6652	k__Animalia	p__Arthropoda	c__Insecta	o__Diptera	f__Limoniidae	g__Erioptera	s__Erioptera caliptera	0	0	0	7	0	92	7
OTU6654	k__Animalia	p__Arthropoda	c__Insecta	o__Hemiptera	f__Cicadellidae	g__Ponana	s__Ponana puncticollis	0	831	0	14	0	40	0
OTU6666	k__Animalia	p__Arthropoda	c__Insecta	o__Coleoptera	f__Carabidae	g__Paraclivina	s__Paraclivina bipustulata	0	0	0	0	0	191	0
OTU6676	k__Animalia	p__Arthropoda	c__Insecta	o__Coleoptera	f__Dytiscidae	g__Agabus	s__Agabus colymbus	0	0	0	0	31	0	0
OTU6697	k__Animalia	p__Arthropoda	c__Insecta	o__Lepidoptera	NA	NA	NA	21	0	0	6	8	0	0
OTU6708	k__Animalia	p__Arthropoda	c__Insecta	o__Diptera	NA	NA	NA	0	0	0	0	0	107	0
OTU6712	k__Animalia	p__Arthropoda	c__Insecta	o__Diptera	f__Chironomidae	g__Chironomus	NA	0	0	0	0	66	6	0
OTU6718	k__Animalia	p__Arthropoda	c__Insecta	o__Diptera	NA	NA	NA	0	0	0	0	0	24	0
OTU6745	k__Animalia	p__Arthropoda	c__Insecta	o__Diptera	NA	NA	NA	0	0	0	0	0	735	0
OTU6760	k__Animalia	p__Arthropoda	c__Insecta	o__Diptera	f__Chironomidae	NA	NA	0	0	0	200	0	19	3
OTU6766	k__Animalia	p__Arthropoda	c__Insecta	o__Megaloptera	f__Corydalidae	g__Chauliodes	s__Chauliodes rastricornis	0	0	0	642	0	130	0
OTU6767	k__Animalia	p__Arthropoda	c__Insecta	o__Coleoptera	NA	NA	NA	875	0	0	0	0	0	0
OTU6775	k__Animalia	p__Arthropoda	c__Arachnida	o__Araneae	NA	NA	NA	12	0	0	0	0	0	0
OTU6789	k__Animalia	p__Arthropoda	c__Insecta	o__Lepidoptera	NA	NA	NA	0	0	0	784	0	0	0
OTU6799	k__Animalia	p__Arthropoda	c__Insecta	o__Lepidoptera	NA	NA	NA	5	5	0	20	28	0	0
OTU6837	k__Animalia	p__Arthropoda	c__Insecta	o__Lepidoptera	f__Tortricidae	g__Cydia	NA	6	6	0	12	9	11	0
OTU6839	k__Animalia	p__Arthropoda	c__Insecta	o__Lepidoptera	NA	NA	NA	0	0	0	46	0	22	0
OTU6841	k__Animalia	p__Arthropoda	c__Insecta	o__Neuroptera	f__Hemerobiidae	g__Micromus	s__Micromus posticus	1	0	0	459	10	62	0
OTU6853	k__Animalia	p__Arthropoda	c__Insecta	o__Diptera	NA	NA	NA	0	0	0	0	0	168	0
OTU6863	k__Animalia	p__Arthropoda	c__Insecta	o__Lepidoptera	NA	NA	NA	0	0	0	0	18	0	0
OTU6874	k__Animalia	p__Arthropoda	c__Insecta	o__Coleoptera	f__Carabidae	NA	NA	0	0	0	0	0	38	0
OTU6900	k__Animalia	p__Arthropoda	c__Insecta	o__Hymenoptera	f__Apidae	g__Nomada	s__Nomada subrutila	14	8	0	244	8	92	536
OTU6933	k__Animalia	p__Arthropoda	c__Insecta	o__Trichoptera	f__Hydropsychidae	g__Cheumatopsyche	s__Cheumatopsyche analis	0	0	0	0	0	244	0
OTU6944	k__Animalia	p__Arthropoda	c__Insecta	o__Diptera	f__Tipulidae	g__Nephrotoma	s__Nephrotoma ferruginea	46	0	3	20	985	177	0
OTU6957	k__Animalia	p__Arthropoda	c__Insecta	o__Lepidoptera	NA	NA	NA	0	22	0	0	0	0	0
OTU6968	k__Animalia	p__Arthropoda	c__Insecta	o__Diptera	NA	NA	NA	0	0	0	0	0	18	0
OTU6980	k__Animalia	p__Arthropoda	c__Insecta	o__Lepidoptera	f__Noctuidae	g__Xestia	s__Xestia dilucida	0	4	0	26	0	0	0
OTU6984	k__Animalia	p__Arthropoda	c__Insecta	o__Coleoptera	f__Carabidae	g__Loxandrus	s__Loxandrus cincinnati	39	0	0	0	0	0	0
OTU6991	k__Animalia	p__Arthropoda	c__Insecta	o__Lepidoptera	NA	NA	NA	0	20	0	21	0	0	0
OTU7004	k__Animalia	p__Arthropoda	c__Insecta	o__Diptera	f__Chironomidae	NA	NA	0	0	0	3521	3	330	65
OTU7046	k__Animalia	p__Arthropoda	c__Insecta	o__Lepidoptera	NA	NA	NA	0	0	0	0	2	132	2
OTU7052	k__Animalia	p__Arthropoda	c__Insecta	o__Coleoptera	f__Carabidae	g__Loxandrus	s__Loxandrus cincinnati	1541	0	0	0	0	36	0
OTU7077	k__Animalia	p__Arthropoda	c__Insecta	o__Diptera	NA	NA	NA	31	0	0	0	8	0	0
OTU7084	k__Animalia	p__Arthropoda	c__Insecta	o__Lepidoptera	f__Nepticulidae	g__Zimmermannia	s__Zimmermannia bosquella	0	0	0	0	0	12	0
OTU7108	k__Animalia	p__Arthropoda	c__Insecta	o__Hymenoptera	NA	NA	NA	3	0	0	78	0	0	3
OTU7109	k__Animalia	p__Arthropoda	c__Insecta	o__Diptera	f__Chironomidae	g__Chironomus	NA	0	0	0	0	0	51	0
OTU7114	k__Animalia	p__Arthropoda	c__Insecta	o__Coleoptera	f__Hydrophilidae	g__Helocombus	s__Helocombus bifidus	0	3	0	114	0	261	0
OTU7119	k__Animalia	p__Arthropoda	c__Insecta	o__Diptera	NA	NA	NA	0	0	0	0	0	0	22
OTU7132	k__Animalia	p__Arthropoda	c__Insecta	o__Diptera	f__Limoniidae	g__Erioptera	s__Erioptera caliptera	2	0	0	712	0	13	14
OTU7162	k__Animalia	p__Arthropoda	c__Insecta	o__Coleoptera	f__Carabidae	NA	NA	55	0	0	0	0	0	0
OTU7168	k__Animalia	p__Arthropoda	c__Insecta	o__Lepidoptera	f__Tortricidae	g__Clepsis	s__Clepsis peritana	0	0	0	0	0	2576	0
OTU7202	k__Animalia	p__Arthropoda	c__Insecta	o__Hemiptera	f__Corixidae	g__Corisella	s__Corisella inscripta	0	0	0	0	15	0	0
OTU7211	k__Animalia	p__Arthropoda	c__Insecta	o__Coleoptera	f__Carabidae	g__Loxandrus	s__Loxandrus cincinnati	223	0	0	0	0	0	0
OTU7215	k__Animalia	p__Arthropoda	c__Insecta	o__Lepidoptera	NA	NA	NA	0	0	0	52	0	0	0
OTU7233	k__Animalia	p__Arthropoda	c__Insecta	o__Lepidoptera	NA	NA	NA	0	0	0	0	0	64	0
OTU7235	k__Animalia	p__Arthropoda	c__Insecta	o__Lepidoptera	f__Tortricidae	g__Argyrotaenia	s__Argyrotaenia pinatubana	0	0	0	15	0	0	0
OTU7254	k__Animalia	p__Arthropoda	c__Insecta	o__Coleoptera	f__Cantharidae	g__Podabrus	s__Podabrus nothoides	0	0	0	0	0	254	0
OTU7260	k__Animalia	p__Arthropoda	c__Insecta	o__Lepidoptera	NA	NA	NA	0	5	0	48	3	17	0
OTU7287	k__Animalia	p__Arthropoda	c__Insecta	o__Diptera	f__Pipunculidae	g__Elmohardyia	s__Elmohardyia atlantica	0	0	0	125	0	0	0
OTU7289	k__Animalia	p__Arthropoda	c__Insecta	o__Coleoptera	NA	NA	NA	5001	0	0	0	0	0	0
OTU7291	k__Animalia	p__Arthropoda	c__Insecta	o__Diptera	NA	NA	NA	0	0	0	0	0	15	0
OTU7308	k__Animalia	p__Arthropoda	c__Insecta	o__Coleoptera	NA	NA	NA	6878	0	0	0	0	0	0
OTU7309	k__Animalia	p__Arthropoda	c__Insecta	o__Coleoptera	f__Dytiscidae	g__Agabus	s__Agabus colymbus	0	0	0	0	15	0	0
OTU7310	k__Animalia	p__Arthropoda	c__Insecta	o__Coleoptera	f__Dytiscidae	g__Agabus	NA	0	0	0	0	31	0	0
OTU7332	k__Animalia	p__Arthropoda	c__Insecta	o__Lepidoptera	f__Tortricidae	g__Rhyacionia	NA	0	48	0	444	0	0	0
OTU7336	k__Animalia	p__Arthropoda	c__Insecta	o__Diptera	NA	NA	NA	0	0	0	0	0	98	0
OTU7348	k__Animalia	p__Arthropoda	c__Insecta	o__Diptera	NA	NA	NA	0	0	0	0	0	15	0
OTU7354	k__Animalia	p__Arthropoda	c__Insecta	o__Lepidoptera	f__Tortricidae	g__Gretchena	s__Gretchena bolliana	0	0	0	0	0	101	0
OTU7359	k__Animalia	p__Arthropoda	c__Insecta	o__Coleoptera	NA	NA	NA	2	0	0	25	0	0	0
OTU7368	k__Animalia	p__Arthropoda	c__Insecta	o__Coleoptera	f__Dytiscidae	g__Agabus	s__Agabus colymbus	0	0	0	0	16	0	0
OTU7379	k__Animalia	p__Arthropoda	c__Insecta	o__Coleoptera	NA	NA	NA	0	3	0	5	0	4	0
OTU7382	k__Animalia	p__Arthropoda	c__Insecta	o__Coleoptera	f__Dytiscidae	g__Agabus	s__Agabus colymbus	0	0	0	0	27	0	0
OTU7417	k__Animalia	p__Arthropoda	c__Insecta	o__Coleoptera	f__Hydrophilidae	g__Helocombus	s__Helocombus bifidus	0	0	0	15	0	0	0
OTU7426	k__Animalia	p__Arthropoda	c__Insecta	o__Diptera	f__Chironomidae	NA	NA	0	0	0	13	0	0	0
OTU7437	k__Animalia	p__Arthropoda	c__Insecta	o__Lepidoptera	NA	NA	NA	0	0	0	0	0	89	0
OTU7445	k__Animalia	p__Arthropoda	c__Insecta	o__Diptera	f__Limoniidae	NA	NA	0	0	0	0	0	12	0
OTU7484	k__Animalia	p__Arthropoda	c__Insecta	o__Lepidoptera	f__Tortricidae	g__Cydia	NA	86	213	0	1138	29	9	0
OTU7489	k__Animalia	p__Arthropoda	c__Insecta	o__Lepidoptera	f__Tortricidae	g__Gretchena	s__Gretchena bolliana	0	0	0	0	0	14	0
OTU7512	k__Animalia	p__Arthropoda	c__Insecta	o__Coleoptera	f__Carabidae	g__Loxandrus	s__Loxandrus cincinnati	23	0	0	0	0	0	0
OTU7523	k__Animalia	p__Arthropoda	c__Insecta	o__Coleoptera	NA	NA	NA	0	0	0	0	0	77	0
OTU7529	k__Animalia	p__Arthropoda	c__Insecta	o__Lepidoptera	f__Geometridae	g__Eois	NA	0	2	0	43	0	0	0
OTU7533	k__Animalia	p__Arthropoda	c__Insecta	o__Diptera	f__Tipulidae	g__Nephrotoma	s__Nephrotoma ferruginea	17	0	0	2	149	137	0
OTU7539	k__Animalia	p__Arthropoda	c__Insecta	o__Lepidoptera	f__Notodontidae	g__Heterocampa	s__Heterocampa guttivitta	0	0	0	0	0	37	0
OTU7553	k__Animalia	p__Arthropoda	c__Insecta	o__Coleoptera	f__Dytiscidae	g__Agabus	s__Agabus colymbus	0	0	0	0	8758	0	0
OTU7567	k__Animalia	p__Arthropoda	c__Insecta	o__Coleoptera	f__Dytiscidae	g__Agabus	s__Agabus colymbus	0	0	0	0	24	0	0
OTU7588	k__Animalia	p__Arthropoda	c__Insecta	o__Lepidoptera	f__Tortricidae	g__Gretchena	s__Gretchena bolliana	0	0	0	0	0	80	0
OTU7593	k__Animalia	p__Arthropoda	c__Insecta	o__Lepidoptera	f__Erebidae	g__Mecodina	s__Mecodina praecipua	52	0	0	24	0	0	0
OTU7623	k__Animalia	p__Arthropoda	c__Insecta	o__Diptera	f__Chironomidae	g__Polypedilum	NA	0	0	0	0	0	4	8
OTU7624	k__Animalia	p__Arthropoda	c__Insecta	o__Lepidoptera	f__Tortricidae	g__TortricidaeGEN	NA	0	7	0	431	0	0	0
OTU7641	k__Animalia	p__Arthropoda	c__Insecta	o__Coleoptera	f__Hydrophilidae	g__Helocombus	s__Helocombus bifidus	6	4	0	268	0	6	0
OTU7654	k__Animalia	p__Arthropoda	c__Insecta	o__Coleoptera	f__Dytiscidae	g__Agabus	s__Agabus colymbus	0	0	0	0	40	0	0
OTU7666	k__Animalia	p__Arthropoda	c__Insecta	o__Coleoptera	NA	NA	NA	0	0	0	16	0	0	0
OTU7672	k__Animalia	p__Arthropoda	c__Insecta	o__Coleoptera	NA	NA	NA	0	0	0	128	0	0	0
OTU7697	k__Animalia	p__Arthropoda	c__Insecta	o__Coleoptera	NA	NA	NA	145	0	0	0	0	0	0
OTU7700	k__Animalia	p__Arthropoda	c__Insecta	o__Diptera	f__Culicidae	g__Culex	s__Culex salinarius	0	25	0	46	0	39	0
OTU7713	k__Animalia	p__Arthropoda	c__Insecta	o__Diptera	NA	NA	NA	0	0	0	15	0	0	0
OTU7756	k__Animalia	p__Arthropoda	c__Insecta	o__Diptera	f__Limoniidae	g__Erioptera	s__Erioptera caliptera	0	0	0	417	0	9	32
OTU7785	k__Animalia	p__Arthropoda	c__Insecta	o__Lepidoptera	NA	NA	NA	69	18	0	1229	0	0	0
OTU7805	k__Animalia	p__Arthropoda	c__Insecta	o__Lepidoptera	f__Gracillariidae	g__Caloptilia	s__Caloptilia violacella	0	0	0	285	0	379	0
OTU7813	k__Animalia	p__Arthropoda	c__Insecta	o__Coleoptera	f__Dytiscidae	g__Agabus	s__Agabus colymbus	0	0	0	0	22	0	0
OTU7816	k__Animalia	p__Arthropoda	c__Insecta	o__Coleoptera	NA	NA	NA	0	0	0	0	26	0	0
OTU7820	k__Animalia	p__Arthropoda	c__Insecta	o__Coleoptera	f__Hydrophilidae	g__Helocombus	s__Helocombus bifidus	0	3	0	338	0	11	0
OTU7822	k__Animalia	p__Arthropoda	c__Insecta	o__Diptera	f__Limoniidae	g__Geranomyia	NA	0	0	0	33	0	2	0
OTU7826	k__Animalia	p__Arthropoda	c__Insecta	o__Coleoptera	f__Dytiscidae	g__Agabus	s__Agabus colymbus	0	0	0	0	588	0	0
OTU7851	k__Animalia	p__Arthropoda	c__Insecta	o__Lepidoptera	f__Blastobasidae	g__Holcocera	s__Holcocera chalcofrontella	0	0	0	0	0	18	0
OTU7859	k__Animalia	p__Arthropoda	c__Insecta	o__Coleoptera	NA	NA	NA	0	2	0	2	0	756	0
OTU7870	k__Animalia	p__Arthropoda	c__Insecta	o__Coleoptera	f__Elateridae	g__Dicrepidius	s__Dicrepidius palmatus	0	0	0	0	0	1648	0
OTU7878	k__Animalia	p__Arthropoda	c__Insecta	o__Diptera	f__Chironomidae	g__Chironomus	s__Chironomus cf decorus	0	0	0	0	80	0	0
OTU7913	k__Animalia	p__Arthropoda	c__Insecta	o__Megaloptera	f__Corydalidae	g__Chauliodes	s__Chauliodes rastricornis	0	9	0	238	0	38	0
OTU7926	k__Animalia	p__Arthropoda	c__Insecta	o__Diptera	f__Chironomidae	g__Polypedilum	NA	0	0	0	0	0	446	18
OTU7966	k__Animalia	p__Arthropoda	c__Insecta	o__Coleoptera	f__Scraptiidae	g__Canifa	NA	0	0	0	0	0	0	239
OTU7973	k__Animalia	p__Arthropoda	c__Insecta	o__Lepidoptera	f__Oecophoridae	g__Eulechria	s__Eulechria zophoptera	0	49	0	0	0	0	0
OTU7979	k__Animalia	p__Arthropoda	c__Insecta	o__Coleoptera	NA	NA	NA	0	0	0	0	33	0	0
OTU7991	k__Animalia	p__Arthropoda	c__Insecta	o__Coleoptera	f__Mycetophagidae	g__Litargus	s__Litargus sexpunctatus	0	0	0	106	0	0	0
OTU8051	k__Animalia	p__Arthropoda	c__Insecta	o__Diptera	NA	NA	NA	0	0	0	0	0	52	0
OTU8055	k__Animalia	p__Arthropoda	c__Insecta	o__Lepidoptera	NA	NA	NA	0	0	0	22	0	0	0
OTU8064	k__Animalia	p__Arthropoda	c__Insecta	o__Coleoptera	f__Scirtidae	g__Contacyphon	s__Contacyphon variabilis	0	0	0	0	0	0	30
OTU8066	k__Animalia	p__Arthropoda	c__Insecta	o__Diptera	f__Culicidae	g__Anopheles	s__Anopheles crucians	0	0	0	25	0	0	0
OTU8078	k__Animalia	p__Arthropoda	c__Insecta	o__Diptera	f__Limoniidae	g__Erioptera	s__Erioptera caliptera	0	0	0	256	0	5	48
OTU8086	k__Animalia	p__Arthropoda	c__Insecta	o__Diptera	f__Limoniidae	g__Dicranomyia	NA	0	18	0	0	0	205	0
OTU8088	k__Animalia	p__Arthropoda	c__Insecta	o__Diptera	NA	NA	NA	0	0	0	0	0	0	7089
OTU8121	k__Animalia	p__Arthropoda	c__Insecta	o__Lepidoptera	f__Geometridae	g__Protoboarmia	s__Protoboarmia porcelaria	0	0	0	11	2	0	0
OTU8122	k__Animalia	p__Arthropoda	c__Insecta	o__Diptera	NA	NA	NA	0	0	0	1	0	0	330
OTU8137	k__Animalia	p__Arthropoda	c__Insecta	o__Coleoptera	f__Dytiscidae	g__Agabus	NA	0	0	0	0	12	0	0
OTU8160	k__Animalia	p__Arthropoda	c__Insecta	o__Diptera	f__Chironomidae	NA	NA	13	0	0	13463	525	13663	4040
OTU8185	k__Animalia	p__Arthropoda	c__Insecta	o__Coleoptera	NA	NA	NA	9	3	0	342	0	2	0
OTU8192	k__Animalia	p__Arthropoda	c__Insecta	o__Diptera	NA	NA	NA	0	0	0	0	0	60087	0
OTU8202	k__Animalia	p__Arthropoda	c__Insecta	o__Coleoptera	f__Dytiscidae	g__Agabus	NA	0	0	0	0	17	0	0
OTU8209	k__Animalia	p__Arthropoda	c__Insecta	o__Lepidoptera	f__Tortricidae	g__Pseudexentera	s__Pseudexentera haracana	0	0	0	1	2327	0	0
OTU8215	k__Animalia	p__Arthropoda	c__Insecta	o__Diptera	f__Psychodidae	g__Psychoda	s__Psychoda alternata	0	0	0	0	0	11	0
OTU8270	k__Animalia	p__Arthropoda	c__Insecta	o__Diptera	f__Culicidae	g__Culex	s__Culex nigripalpus	0	115	0	870	52	5079	19
OTU8272	k__Animalia	p__Arthropoda	c__Insecta	o__Coleoptera	f__Carabidae	g__Stenolophus	s__Stenolophus ochropezus	0	0	0	0	0	59	0
OTU8281	k__Animalia	p__Arthropoda	c__Insecta	o__Coleoptera	f__Cantharidae	g__Podabrus	NA	0	0	0	0	0	462	0
OTU8287	k__Animalia	p__Arthropoda	c__Insecta	o__Coleoptera	f__Scarabaeidae	g__Phyllophaga	s__Phyllophaga hirticula	12	0	0	0	0	0	0
OTU8292	k__Animalia	p__Arthropoda	c__Insecta	o__Diptera	NA	NA	NA	0	0	0	0	0	117	0
OTU8296	k__Animalia	p__Arthropoda	c__Insecta	o__Diptera	NA	NA	NA	0	0	0	9	278	0	0
OTU8321	k__Animalia	p__Arthropoda	c__Insecta	o__Coleoptera	NA	NA	NA	0	0	0	0	22	0	0
OTU8322	k__Animalia	p__Arthropoda	c__Insecta	o__Lepidoptera	f__Noctuidae	g__Triocnemis	s__Triocnemis saporis	99	0	0	24	0	0	0
OTU8336	k__Animalia	p__Arthropoda	c__Insecta	o__Megaloptera	f__Corydalidae	g__Chauliodes	s__Chauliodes rastricornis	2	0	0	14	0	8	0
OTU8347	k__Animalia	p__Arthropoda	c__Insecta	o__Coleoptera	f__Staphylinidae	NA	NA	0	0	0	0	0	50	0
OTU8387	k__Animalia	p__Arthropoda	c__Insecta	o__Lepidoptera	NA	NA	NA	0	99	0	1078	0	264	0
OTU8407	k__Animalia	p__Arthropoda	c__Insecta	o__Coleoptera	f__Dytiscidae	g__Agabus	s__Agabus colymbus	0	0	0	0	71	0	0
OTU8426	k__Animalia	p__Arthropoda	c__Insecta	o__Coleoptera	NA	NA	NA	21	0	0	166	0	20	0
OTU8432	k__Animalia	p__Arthropoda	c__Insecta	o__Lepidoptera	f__Tortricidae	g__Argyrotaenia	s__Argyrotaenia occultana	0	2	0	465	5	4	0
OTU8456	k__Animalia	p__Arthropoda	c__Insecta	o__Lepidoptera	f__Geometridae	g__Hypagyrtis	s__Hypagyrtis unipunctata	0	7	0	0	74	0	0
OTU8475	k__Animalia	p__Arthropoda	c__Insecta	o__Diptera	f__Chironomidae	NA	NA	0	0	0	529	0	0	0
OTU8492	k__Animalia	p__Arthropoda	c__Insecta	o__Diptera	NA	NA	NA	0	0	0	27	0	0	0
OTU8495	k__Animalia	p__Arthropoda	c__Insecta	o__Neuroptera	f__Sisyridae	g__Sisyra	NA	0	0	0	12	0	165	0
OTU8510	k__Animalia	p__Arthropoda	c__Insecta	o__Diptera	f__Mycetophilidae	g__Mycomya	NA	0	0	0	3	0	40	0
OTU8540	k__Animalia	p__Arthropoda	c__Insecta	o__Coleoptera	NA	NA	NA	26	3	0	570	0	23	0
OTU8551	k__Animalia	p__Arthropoda	c__Insecta	o__Coleoptera	f__Hydrophilidae	g__Helocombus	s__Helocombus bifidus	6	2	0	81	0	0	0
OTU8552	k__Animalia	p__Arthropoda	c__Insecta	o__Diptera	f__Chironomidae	g__Procladius	NA	0	0	0	0	0	0	12
OTU8565	k__Animalia	p__Arthropoda	c__Insecta	o__Lepidoptera	f__Tortricidae	NA	NA	2	0	0	34	0	0	0
OTU8579	k__Animalia	p__Arthropoda	c__Insecta	o__Diptera	NA	NA	NA	0	0	0	0	0	98	0
OTU8584	k__Animalia	p__Arthropoda	c__Insecta	o__Lepidoptera	f__Tortricidae	g__Argyrotaenia	s__Argyrotaenia pinatubana	0	24	0	189	6	0	0
OTU8599	k__Animalia	p__Arthropoda	c__Insecta	o__Lepidoptera	NA	NA	NA	0	8	0	20	0	0	0
OTU8604	k__Animalia	p__Arthropoda	c__Insecta	o__Diptera	f__Limoniidae	g__Geranomyia	NA	0	0	0	20143	0	32	0
OTU8607	k__Animalia	p__Arthropoda	c__Insecta	o__Diptera	NA	NA	NA	0	0	0	28	0	15	2
OTU8634	k__Animalia	p__Arthropoda	c__Insecta	o__Diptera	NA	NA	NA	0	0	0	1	0	59	0
OTU8648	k__Animalia	p__Arthropoda	c__Insecta	o__Lepidoptera	f__Tortricidae	g__Argyrotaenia	s__Argyrotaenia tabulana	2	0	0	117	0	0	0
OTU8677	k__Animalia	p__Arthropoda	c__Insecta	o__Diptera	NA	NA	NA	0	0	0	262	0	0	0
OTU8684	k__Animalia	p__Arthropoda	c__Insecta	o__Lepidoptera	f__Gelechiidae	g__Coleotechnites	s__Coleotechnites piceaella	0	0	0	11	0	20	0
OTU8707	k__Animalia	p__Arthropoda	c__Insecta	o__Lepidoptera	NA	NA	NA	0	0	0	0	54	0	0
OTU8710	k__Animalia	p__Arthropoda	c__Insecta	o__Diptera	f__Limoniidae	NA	NA	0	0	0	0	0	6	189
OTU8721	k__Animalia	p__Arthropoda	c__Insecta	o__Coleoptera	NA	NA	NA	0	0	0	0	15	0	0
OTU8726	k__Animalia	p__Arthropoda	c__Insecta	o__Diptera	f__Chironomidae	g__Dicrotendipes	s__Dicrotendipes tritomus	0	0	0	0	0	110	0
OTU8748	k__Animalia	p__Arthropoda	c__Insecta	o__Coleoptera	f__Carabidae	g__Loxandrus	s__Loxandrus cincinnati	31	0	0	0	0	0	0
OTU8756	k__Animalia	p__Arthropoda	c__Insecta	o__Lepidoptera	NA	NA	NA	29	0	0	76	0	0	0
OTU8761	k__Animalia	p__Arthropoda	c__Insecta	o__Diptera	NA	NA	NA	0	0	0	41	0	88	240
OTU8769	k__Animalia	p__Arthropoda	c__Insecta	o__Hemiptera	f__Miridae	g__Phytocoris	NA	0	0	0	54	0	7	0
OTU8791	k__Animalia	p__Arthropoda	c__Insecta	o__Diptera	f__Culicidae	g__Anopheles	s__Anopheles punctipennis	0	0	0	51	0	281	0
OTU8813	k__Animalia	p__Arthropoda	c__Insecta	o__Lepidoptera	f__Gelechiidae	g__Aristotelia	s__Aristotelia rubidella	0	0	0	0	0	274	0
OTU8817	k__Animalia	p__Arthropoda	c__Insecta	o__Lepidoptera	NA	NA	NA	0	0	0	0	12	0	0
OTU8875	k__Animalia	p__Arthropoda	c__Insecta	o__Coleoptera	f__Hydrophilidae	g__Helocombus	s__Helocombus bifidus	29	9	0	529	0	28	0
OTU8900	k__Animalia	p__Arthropoda	c__Insecta	o__Hymenoptera	f__Xyelidae	g__Xyela	NA	0	0	0	323	0	15	0
OTU8917	k__Animalia	p__Arthropoda	c__Insecta	o__Diptera	f__Limoniidae	g__Pseudolimnophila	NA	0	0	0	16	0	0	0
OTU8938	k__Animalia	p__Arthropoda	c__Insecta	o__Diptera	NA	NA	NA	0	0	0	0	0	62	0
OTU8946	k__Animalia	p__Arthropoda	c__Insecta	o__Lepidoptera	f__Tortricidae	g__Cydia	NA	4	95	0	831	4	86	0
OTU8948	k__Animalia	p__Arthropoda	c__Insecta	o__Hymenoptera	f__Xyelidae	g__Xyela	s__Xyela bakeri	0	0	0	0	0	0	54
OTU8963	k__Animalia	p__Arthropoda	c__Insecta	o__Neuroptera	f__Chrysopidae	g__Chrysoperla	s__Chrysoperla rufilabris	82	1101	142	11648	6	156	6
OTU8988	k__Animalia	p__Arthropoda	c__Insecta	o__Coleoptera	f__Carabidae	g__Loxandrus	s__Loxandrus cincinnati	5166	0	0	0	0	15	0
OTU9007	k__Animalia	p__Arthropoda	c__Insecta	o__Diptera	f__Limoniidae	NA	NA	0	0	0	0	0	8	160
OTU9057	k__Animalia	p__Arthropoda	c__Insecta	o__Coleoptera	f__Dytiscidae	g__Agabus	s__Agabus colymbus	0	0	0	0	63	0	0
OTU9096	k__Animalia	p__Arthropoda	c__Insecta	o__Diptera	f__Chironomidae	NA	NA	0	0	0	0	0	38	0
OTU9099	k__Animalia	p__Arthropoda	c__Insecta	o__Lepidoptera	NA	NA	NA	0	0	0	146	0	0	0
OTU9159	k__Animalia	p__Arthropoda	c__Insecta	o__Diptera	NA	NA	NA	0	0	0	45	0	13	0
OTU9178	k__Animalia	p__Arthropoda	c__Insecta	o__Lepidoptera	f__Tortricidae	g__Argyrotaenia	s__Argyrotaenia tabulana	0	0	0	12	0	0	0
OTU9179	k__Animalia	p__Arthropoda	c__Insecta	o__Lepidoptera	f__Crambidae	g__Apogeshna	NA	5	6	25	11	0	0	0
OTU9190	k__Animalia	p__Arthropoda	c__Insecta	o__Coleoptera	f__Carabidae	g__Clivina	s__Clivina americana	0	0	0	0	0	5530	0
OTU9225	k__Animalia	p__Arthropoda	c__Insecta	o__Diptera	NA	NA	NA	0	0	0	5	0	3	48
OTU9248	k__Animalia	p__Arthropoda	c__Insecta	o__Diptera	f__Chironomidae	g__Chironomus	NA	0	0	0	0	27381	0	0
OTU9257	k__Animalia	p__Arthropoda	c__Insecta	o__Hymenoptera	NA	NA	NA	0	0	0	2526	0	178	24
OTU9275	k__Animalia	p__Arthropoda	c__Insecta	o__Diptera	f__Limoniidae	g__Geranomyia	NA	0	0	0	36	0	902	0
OTU9302	k__Animalia	p__Arthropoda	c__Insecta	o__Coleoptera	NA	NA	NA	0	0	0	24	0	5	0
OTU9379	k__Animalia	p__Arthropoda	c__Insecta	o__Lepidoptera	NA	NA	NA	0	11	0	1470	0	0	0
OTU9397	k__Animalia	p__Arthropoda	c__Insecta	o__Coleoptera	f__Hydrophilidae	g__Helocombus	s__Helocombus bifidus	11	11	0	173	0	2	0
OTU9412	k__Animalia	p__Arthropoda	c__Insecta	o__Diptera	NA	NA	NA	0	0	0	0	0	140	0
OTU9450	k__Animalia	p__Arthropoda	c__Insecta	o__Diptera	NA	NA	NA	0	0	0	158	0	0	0
OTU9465	k__Animalia	p__Arthropoda	c__Insecta	o__Coleoptera	NA	NA	NA	44	0	0	0	0	0	0
OTU9469	k__Animalia	p__Arthropoda	c__Insecta	o__Hymenoptera	f__Xyelidae	g__Xyela	NA	0	0	0	14	0	0	0
OTU9473	k__Animalia	p__Arthropoda	c__Insecta	o__Coleoptera	NA	NA	NA	11	0	0	0	0	417	0
OTU9489	k__Animalia	p__Arthropoda	c__Insecta	o__Diptera	f__Mycetophilidae	g__Mycetophila	s__Mycetophila ocellus	0	0	0	49	0	0	0
OTU9502	k__Animalia	p__Arthropoda	c__Insecta	o__Diptera	f__Chironomidae	g__Chironomus	NA	0	0	0	0	79	0	0
OTU9520	k__Animalia	p__Arthropoda	c__Insecta	o__Lepidoptera	f__Tortricidae	g__Pseudexentera	s__Pseudexentera oregonana	0	0	0	213	0	129	0
OTU9542	k__Animalia	p__Arthropoda	c__Insecta	o__Diptera	f__Psychodidae	g__Psychoda	s__Psychoda alternata	0	0	0	0	0	218	0
OTU9564	k__Animalia	p__Arthropoda	c__Insecta	o__Coleoptera	NA	NA	NA	0	0	0	0	14	0	0
OTU9590	k__Animalia	p__Arthropoda	c__Insecta	o__Diptera	f__Culicidae	g__Culex	s__Culex tarsalis	0	0	0	0	0	59	0
OTU9598	k__Animalia	p__Arthropoda	c__Insecta	o__Lepidoptera	f__Gelechiidae	g__Coleotechnites	NA	54	2	0	7	0	13	0
OTU9605	k__Animalia	p__Arthropoda	c__Insecta	o__Lepidoptera	NA	NA	NA	0	0	22	0	0	0	0
OTU9626	k__Animalia	p__Arthropoda	c__Insecta	o__Diptera	NA	NA	NA	0	0	0	0	0	40	0
OTU9644	k__Animalia	p__Arthropoda	c__Insecta	o__Diptera	f__Culicidae	g__Culex	NA	0	0	0	145	0	0	0
OTU9656	k__Animalia	p__Arthropoda	c__Insecta	o__Coleoptera	f__Dytiscidae	g__Agabus	s__Agabus colymbus	0	0	0	0	15	0	0
OTU9681	k__Animalia	p__Arthropoda	c__Insecta	o__Diptera	NA	NA	NA	0	0	0	1041	0	2	0
OTU9691	k__Animalia	p__Arthropoda	c__Insecta	o__Diptera	f__Limoniidae	NA	NA	0	0	0	0	0	0	1032
OTU9693	k__Animalia	p__Arthropoda	c__Insecta	o__Diptera	f__Limoniidae	g__Metalimnobia	s__Metalimnobia novaeangliae	0	0	0	106	0	117	0
OTU9697	k__Animalia	p__Arthropoda	c__Insecta	o__Coleoptera	f__Dytiscidae	g__Agabus	NA	0	0	0	0	11	0	0
OTU9699	k__Animalia	p__Arthropoda	c__Insecta	o__Diptera	NA	NA	NA	0	0	0	0	0	189	0
OTU9721	k__Animalia	p__Arthropoda	c__Insecta	o__Coleoptera	NA	NA	NA	0	5	0	62	0	59	0
OTU9744	k__Animalia	p__Arthropoda	c__Insecta	o__Diptera	NA	NA	NA	0	0	0	202	0	0	0
OTU9776	k__Animalia	p__Arthropoda	c__Insecta	o__Coleoptera	f__Carabidae	NA	NA	0	0	0	0	0	20	0
OTU9782	k__Animalia	p__Arthropoda	c__Insecta	o__Diptera	f__Chironomidae	g__Chironomus	s__Chironomus cf decorus	0	0	0	0	18	0	0
OTU9801	k__Animalia	p__Arthropoda	c__Insecta	o__Lepidoptera	NA	NA	NA	2	218	0	2910	0	2139	12
OTU9804	k__Animalia	p__Arthropoda	c__Insecta	o__Lepidoptera	NA	NA	NA	0	0	0	0	0	11	0
OTU9812	k__Animalia	p__Arthropoda	c__Insecta	o__Diptera	f__Chironomidae	NA	NA	0	0	0	0	39	0	0
OTU9818	k__Animalia	p__Arthropoda	c__Insecta	o__Coleoptera	NA	NA	NA	49	0	0	0	0	0	0
OTU9840	k__Animalia	p__Arthropoda	c__Insecta	o__Lepidoptera	NA	NA	NA	0	0	0	49	0	0	0
OTU9842	k__Animalia	p__Arthropoda	c__Insecta	o__Lepidoptera	f__Geometridae	g__Eupithecia	NA	0	0	0	4979	0	0	0
OTU9861	k__Animalia	p__Arthropoda	c__Insecta	o__Diptera	NA	NA	NA	0	0	0	319	246	0	7
OTU9870	k__Animalia	p__Arthropoda	c__Insecta	o__Hymenoptera	NA	NA	NA	4314	0	0	0	0	0	0
OTU9880	k__Animalia	p__Arthropoda	c__Insecta	o__Lepidoptera	f__Noctuidae	g__Eremobina	NA	0	0	0	74	0	0	0
OTU9886	k__Animalia	p__Arthropoda	c__Insecta	o__Lepidoptera	NA	NA	NA	0	0	0	89	0	0	0
OTU9894	k__Animalia	p__Arthropoda	c__Insecta	o__Hymenoptera	f__Xyelidae	g__Xyela	NA	0	59	0	695	0	0	0
OTU9897	k__Animalia	p__Arthropoda	c__Insecta	o__Lepidoptera	f__Erebidae	g__Phoberia	s__Phoberia atomaris	0	0	0	79	0	0	0
OTU9910	k__Animalia	p__Arthropoda	c__Insecta	o__Diptera	f__Limoniidae	g__Erioptera	s__Erioptera septemtrionis	0	0	0	29	0	75	0
OTU9943	k__Animalia	p__Arthropoda	c__Insecta	o__Diptera	f__Chironomidae	g__Dicrotendipes	s__Dicrotendipes tritomus	0	0	0	0	23	0	0
OTU9950	k__Animalia	p__Arthropoda	c__Insecta	o__Megaloptera	f__Corydalidae	g__Chauliodes	s__Chauliodes rastricornis	0	0	0	129	0	0	0
OTU9951	k__Animalia	p__Arthropoda	c__Insecta	o__Diptera	f__Chironomidae	NA	NA	0	0	0	0	3	0	992
OTU9964	k__Animalia	p__Arthropoda	c__Insecta	o__Coleoptera	f__Carabidae	g__Loxandrus	s__Loxandrus cincinnati	12	0	0	0	0	0	0
OTU9995	k__Animalia	p__Arthropoda	c__Insecta	o__Diptera	f__Chironomidae	g__Chironomus	NA	0	0	0	0	231	0	0
OTU10000	k__Animalia	p__Arthropoda	c__Insecta	o__Megaloptera	f__Corydalidae	g__Chauliodes	s__Chauliodes rastricornis	2	2	0	22	0	4	0
OTU10002	k__Animalia	p__Arthropoda	c__Insecta	o__Coleoptera	f__Dytiscidae	g__Agabus	NA	0	0	0	0	25	0	0
OTU10015	k__Animalia	p__Arthropoda	c__Insecta	o__Lepidoptera	NA	NA	NA	0	0	0	20	0	0	0
OTU10024	k__Animalia	p__Arthropoda	c__Insecta	o__Diptera	f__Chironomidae	g__Orthocladius	s__Orthocladius oliveri	0	0	0	0	373	0	0
OTU10036	k__Animalia	p__Arthropoda	c__Insecta	o__Diptera	f__Chironomidae	NA	NA	0	0	0	0	0	105	0
OTU10043	k__Animalia	p__Arthropoda	c__Insecta	o__Lepidoptera	NA	NA	NA	0	3	0	173	0	0	0
OTU10053	k__Animalia	p__Arthropoda	c__Insecta	o__Lepidoptera	NA	NA	NA	0	15	0	881	0	0	0
OTU10054	k__Animalia	p__Arthropoda	c__Insecta	o__Diptera	NA	NA	NA	0	0	0	0	0	0	273
OTU10062	k__Animalia	p__Arthropoda	c__Insecta	o__Lepidoptera	NA	NA	NA	8	0	0	60	7	4	2
OTU10064	k__Animalia	p__Arthropoda	c__Insecta	o__Lepidoptera	f__Gelechiidae	g__Telphusa	NA	0	2	0	169	0	0	0
OTU10087	k__Animalia	p__Arthropoda	c__Insecta	o__Lepidoptera	f__Tortricidae	NA	NA	0	0	0	0	0	983	0
OTU10140	k__Animalia	p__Arthropoda	c__Insecta	o__Coleoptera	f__Cantharidae	g__Podabrus	s__Podabrus nothoides	0	0	0	0	0	52	0
OTU10142	k__Animalia	p__Arthropoda	c__Insecta	o__Lepidoptera	f__Gelechiidae	g__Dichomeris	s__Dichomeris ligulella	0	0	0	37	134	0	0
OTU10148	k__Animalia	p__Arthropoda	c__Insecta	o__Coleoptera	f__Carabidae	g__Paraclivina	s__Paraclivina bipustulata	0	0	0	0	0	18	0
OTU10154	k__Animalia	p__Arthropoda	c__Insecta	o__Coleoptera	NA	NA	NA	0	79	0	1299	0	351	0
OTU10160	k__Animalia	p__Arthropoda	c__Insecta	o__Lepidoptera	NA	NA	NA	0	0	0	12	0	0	0
OTU10197	k__Animalia	p__Arthropoda	c__Insecta	o__Megaloptera	f__Corydalidae	g__Chauliodes	s__Chauliodes rastricornis	0	128	0	706	0	89	0
OTU10200	k__Animalia	p__Arthropoda	c__Insecta	o__Diptera	NA	NA	NA	0	0	0	0	0	85	0
OTU10233	k__Animalia	p__Arthropoda	c__Insecta	o__Diptera	NA	NA	NA	0	0	0	0	0	0	22
OTU10247	k__Animalia	p__Arthropoda	c__Insecta	o__Diptera	f__Chironomidae	g__Chironomus	NA	0	0	0	0	0	17	0
OTU10258	k__Animalia	p__Arthropoda	c__Insecta	o__Lepidoptera	NA	NA	NA	0	0	0	21	0	0	0
OTU10271	k__Animalia	p__Arthropoda	c__Insecta	o__Lepidoptera	NA	NA	NA	0	2	0	92	0	6	0
OTU10275	k__Animalia	p__Arthropoda	c__Insecta	o__Diptera	NA	NA	NA	0	0	0	0	0	20	0
OTU10288	k__Animalia	p__Arthropoda	c__Insecta	o__Coleoptera	f__Ptinidae	NA	NA	0	0	0	0	0	159	0
OTU10304	k__Animalia	p__Arthropoda	c__Insecta	o__Diptera	f__Chironomidae	NA	NA	0	0	0	56	0	37	134
OTU10312	k__Animalia	p__Arthropoda	c__Insecta	o__Neuroptera	f__Chrysopidae	g__Chrysoperla	s__Chrysoperla rufilabris	0	0	0	11	0	1	0
OTU10313	k__Animalia	p__Arthropoda	c__Insecta	o__Coleoptera	f__Hydrophilidae	NA	NA	249	111	0	2916	3	867	134
OTU10323	k__Animalia	p__Arthropoda	c__Insecta	o__Lepidoptera	NA	NA	NA	0	0	0	0	0	17	0
OTU10324	k__Animalia	p__Arthropoda	c__Insecta	o__Lepidoptera	NA	NA	NA	0	0	0	96	0	0	0
OTU10357	k__Animalia	p__Arthropoda	c__Insecta	o__Diptera	f__Limoniidae	g__Geranomyia	NA	0	0	0	133	0	5	0
OTU10364	k__Animalia	p__Arthropoda	c__Insecta	o__Lepidoptera	f__Tortricidae	g__Cydia	NA	4	89	0	1547	555	331	0
OTU10388	k__Animalia	p__Arthropoda	c__Insecta	o__Megaloptera	f__Corydalidae	g__Chauliodes	s__Chauliodes rastricornis	314	0	0	1	0	0	0
OTU10392	k__Animalia	p__Arthropoda	c__Insecta	o__Lepidoptera	f__Geometridae	g__Nemoria	s__Nemoria extremaria	0	0	0	182	0	0	0
OTU10419	k__Animalia	p__Arthropoda	c__Insecta	o__Lepidoptera	f__Tortricidae	g__Cydia	NA	2	1	0	89	0	5	0
OTU10457	k__Animalia	p__Arthropoda	c__Insecta	o__Lepidoptera	f__Tortricidae	g__Pseudexentera	s__Pseudexentera kalmiana	0	0	0	206	0	0	0
OTU10459	k__Animalia	p__Arthropoda	c__Insecta	o__Diptera	f__Culicidae	NA	NA	0	0	0	0	0	33	0
OTU10474	k__Animalia	p__Arthropoda	c__Insecta	o__Diptera	f__Chironomidae	g__Chironomus	NA	0	0	0	0	17	0	0
OTU10516	k__Animalia	p__Arthropoda	c__Insecta	o__Coleoptera	f__Cantharidae	g__Podabrus	s__Podabrus nothoides	0	0	0	0	0	12	0
OTU10535	k__Animalia	p__Arthropoda	c__Insecta	o__Diptera	f__Cecidomyiidae	NA	NA	0	0	0	0	0	0	66
OTU10536	k__Animalia	p__Arthropoda	c__Insecta	o__Hemiptera	f__Cicadellidae	g__Ponana	NA	0	0	0	0	0	14	0
OTU10546	k__Animalia	p__Arthropoda	c__Insecta	o__Coleoptera	f__Dytiscidae	NA	NA	0	0	0	0	11	0	0
OTU10549	k__Animalia	p__Arthropoda	c__Insecta	o__Diptera	NA	NA	NA	0	0	0	0	0	64	0
OTU10573	k__Animalia	p__Arthropoda	c__Insecta	o__Coleoptera	f__Hydrophilidae	g__Helocombus	s__Helocombus bifidus	1719	181	0	26642	4	3265	466
OTU10597	k__Animalia	p__Arthropoda	c__Insecta	o__Diptera	f__Culicidae	g__Culex	NA	0	0	0	66	0	699	0
OTU10620	k__Animalia	p__Arthropoda	c__Insecta	o__Coleoptera	f__Hydrophilidae	g__Helocombus	s__Helocombus bifidus	0	0	0	54	0	0	0
OTU10671	k__Animalia	p__Arthropoda	c__Insecta	o__Lepidoptera	f__Tortricidae	g__Pammene	NA	2	7	0	118	0	57	0
OTU10714	k__Animalia	p__Arthropoda	c__Insecta	o__Coleoptera	f__Curculionidae	NA	NA	0	0	0	0	0	64	0
OTU10720	k__Animalia	p__Arthropoda	c__Insecta	o__Coleoptera	f__Anthribidae	NA	NA	0	0	0	16	0	0	0
OTU10734	k__Animalia	p__Arthropoda	c__Insecta	o__Diptera	NA	NA	NA	0	0	0	0	0	13	0
OTU10763	k__Animalia	p__Arthropoda	c__Insecta	o__Lepidoptera	f__Euteliidae	g__Paectes	s__Paectes abrostoloides	3	0	0	160	0	29	0
OTU10783	k__Animalia	p__Arthropoda	c__Insecta	o__Coleoptera	NA	NA	NA	0	0	0	30	0	0	0
OTU10784	k__Animalia	p__Arthropoda	c__Insecta	o__Coleoptera	f__Hydrophilidae	g__Helocombus	s__Helocombus bifidus	0	0	0	30	0	0	0
OTU10787	k__Animalia	p__Arthropoda	c__Insecta	o__Lepidoptera	f__Tortricidae	g__Argyrotaenia	s__Argyrotaenia velutinana	1076	15	0	69	6	0	0
OTU10826	k__Animalia	p__Arthropoda	c__Insecta	o__Lepidoptera	f__Blastobasidae	g__Hypatopa	s__Hypatopa punctiferella	0	0	0	0	0	241	0
OTU10849	k__Animalia	p__Arthropoda	c__Insecta	o__Lepidoptera	NA	NA	NA	0	0	0	159	0	0	0
OTU10851	k__Animalia	p__Arthropoda	c__Insecta	o__Coleoptera	f__Hydrophilidae	g__Helocombus	s__Helocombus bifidus	0	117	0	1314	0	0	0
OTU10859	k__Animalia	p__Arthropoda	c__Insecta	o__Diptera	NA	NA	NA	0	0	0	0	0	12	0
OTU10861	k__Animalia	p__Arthropoda	c__Insecta	o__Coleoptera	f__Scirtidae	NA	NA	0	0	0	3	0	18	0
OTU10865	k__Animalia	p__Arthropoda	c__Insecta	o__Lepidoptera	NA	NA	NA	0	0	0	482	0	121	0
OTU10873	k__Animalia	p__Arthropoda	c__Insecta	o__Coleoptera	f__Hydrophilidae	g__Hydrobiomorpha	s__Hydrobiomorpha casta	62	0	0	0	0	0	0
OTU10874	k__Animalia	p__Arthropoda	c__Insecta	o__Lepidoptera	NA	NA	NA	0	0	0	204	0	8	0
OTU10888	k__Animalia	p__Arthropoda	c__Insecta	o__Diptera	NA	NA	NA	0	0	0	0	50	0	0
OTU10938	k__Animalia	p__Arthropoda	c__Insecta	o__Neuroptera	f__Hemerobiidae	g__Micromus	s__Micromus posticus	1	0	0	0	195	0	0
OTU10944	k__Animalia	p__Arthropoda	c__Insecta	o__Lepidoptera	NA	NA	NA	0	0	0	2	0	15	0
OTU10977	k__Animalia	p__Arthropoda	c__Insecta	o__Hemiptera	f__Cicadellidae	g__Osbornellus	NA	0	0	0	15	0	4	0
OTU10983	k__Animalia	p__Arthropoda	c__Insecta	o__Diptera	f__Limoniidae	g__Erioptera	s__Erioptera parva	0	0	0	0	0	0	1322
OTU10991	k__Animalia	p__Arthropoda	c__Insecta	o__Diptera	NA	NA	NA	0	0	0	0	0	35	0
OTU10992	k__Animalia	p__Arthropoda	c__Insecta	o__Coleoptera	f__Dytiscidae	g__Agabus	s__Agabus colymbus	0	0	0	0	48	0	0
OTU11003	k__Animalia	p__Arthropoda	c__Insecta	o__Diptera	f__Limoniidae	g__Pseudolimnophila	s__Pseudolimnophila inornata	0	0	0	71	0	0	0
OTU11040	k__Animalia	p__Arthropoda	c__Insecta	o__Coleoptera	NA	NA	NA	0	0	0	309	0	0	0
OTU11058	k__Animalia	p__Arthropoda	c__Insecta	o__Lepidoptera	NA	NA	NA	0	1	0	1	777	0	0
OTU11066	k__Animalia	p__Arthropoda	c__Insecta	o__Diptera	f__Limoniidae	g__Rhipidia	NA	0	0	0	0	0	36	0
OTU11074	k__Animalia	p__Arthropoda	c__Insecta	o__Diptera	NA	NA	NA	33	10	0	23	226	14	0
OTU11140	k__Animalia	p__Arthropoda	c__Insecta	o__Coleoptera	f__Hydrophilidae	g__Helocombus	s__Helocombus bifidus	2	0	0	103	0	1	0
OTU11161	k__Animalia	p__Arthropoda	c__Insecta	o__Diptera	f__Chironomidae	g__Chironomus	s__Chironomus bifurcatus	0	0	0	0	508	0	0
OTU11168	k__Animalia	p__Arthropoda	c__Insecta	o__Diptera	NA	NA	NA	0	0	0	0	0	15	0
OTU11175	k__Animalia	p__Arthropoda	c__Insecta	o__Lepidoptera	f__Tortricidae	g__Argyrotaenia	s__Argyrotaenia pinatubana	0	0	0	709	75	0	0
OTU11178	k__Animalia	p__Arthropoda	c__Insecta	o__Lepidoptera	NA	NA	NA	0	0	0	0	308	0	0
OTU11179	k__Animalia	p__Arthropoda	c__Insecta	o__Diptera	NA	NA	NA	1	0	6	0	0	7	0
OTU11191	k__Animalia	p__Arthropoda	c__Insecta	o__Coleoptera	f__Hydrophilidae	g__Helocombus	s__Helocombus bifidus	0	0	0	44	0	0	0
OTU11194	k__Animalia	p__Arthropoda	c__Insecta	o__Hymenoptera	f__Braconidae	g__Aleiodes	NA	0	0	0	0	29	0	0
OTU11238	k__Animalia	p__Arthropoda	c__Insecta	o__Diptera	NA	NA	NA	0	0	0	1696	0	10	0
OTU11260	k__Animalia	p__Arthropoda	c__Insecta	o__Lepidoptera	f__Tortricidae	g__Argyrotaenia	s__Argyrotaenia occultana	2	0	0	10	86	0	0
OTU11267	k__Animalia	p__Arthropoda	c__Insecta	o__Coleoptera	f__Dytiscidae	g__Agabus	s__Agabus colymbus	0	0	0	0	623	0	0
OTU11287	k__Animalia	p__Arthropoda	c__Insecta	o__Coleoptera	f__Hydrophilidae	g__Helocombus	s__Helocombus bifidus	10	9	0	262	0	28	3
OTU11307	k__Animalia	p__Arthropoda	c__Insecta	o__Diptera	f__Chironomidae	g__Chironomus	s__Chironomus harpi	0	0	0	9	3	109	0
OTU11309	k__Animalia	p__Arthropoda	c__Insecta	o__Lepidoptera	f__Tortricidae	NA	NA	2	0	0	3140	2	21	0
OTU11311	k__Animalia	p__Arthropoda	c__Insecta	o__Diptera	NA	NA	NA	0	0	0	0	0	69	0
OTU11315	k__Animalia	p__Arthropoda	c__Insecta	o__Lepidoptera	f__Noctuidae	g__Mythimna	s__Mythimna unipuncta	0	37	0	230	0	0	0
OTU11319	k__Animalia	p__Arthropoda	c__Insecta	o__Lepidoptera	f__Tortricidae	g__Argyrotaenia	NA	3	0	0	17	4	0	0
OTU11416	k__Animalia	p__Arthropoda	c__Insecta	o__Lepidoptera	f__Gelechiidae	g__Coleotechnites	NA	0	0	0	42	0	5	0
OTU11452	k__Animalia	p__Arthropoda	c__Insecta	o__Coleoptera	f__Scirtidae	g__Contacyphon	NA	0	0	0	0	0	22	0
OTU11470	k__Animalia	p__Arthropoda	c__Insecta	o__Coleoptera	f__Scirtidae	g__Contacyphon	NA	0	0	0	53	0	38	62
OTU11482	k__Animalia	p__Arthropoda	c__Insecta	o__Diptera	f__Limoniidae	g__Molophilus	s__Molophilus forcipulus	0	0	0	0	0	36	2
OTU11498	k__Animalia	p__Arthropoda	c__Insecta	o__Megaloptera	f__Corydalidae	g__Chauliodes	s__Chauliodes rastricornis	0	0	0	193	0	19	0
OTU11502	k__Animalia	p__Arthropoda	c__Insecta	o__Diptera	NA	NA	NA	0	0	0	4	0	354	0
OTU11506	k__Animalia	p__Arthropoda	c__Insecta	o__Lepidoptera	f__Tortricidae	g__Argyrotaenia	s__Argyrotaenia pinatubana	0	0	0	543	0	0	0
OTU11529	k__Animalia	p__Arthropoda	c__Insecta	o__Coleoptera	f__Dytiscidae	g__Agabus	s__Agabus colymbus	0	0	0	0	13	0	0
OTU11531	k__Animalia	p__Arthropoda	c__Insecta	o__Diptera	NA	NA	NA	0	0	0	2197	0	91	0
OTU11579	k__Animalia	p__Arthropoda	c__Insecta	o__Coleoptera	f__Curculionidae	g__Cyrtepistomus	s__Cyrtepistomus castaneus	0	0	0	0	0	44	0
OTU11589	k__Animalia	p__Arthropoda	c__Insecta	o__Diptera	NA	NA	NA	0	0	0	0	0	14	0
OTU11610	k__Animalia	p__Arthropoda	c__Insecta	o__Coleoptera	f__Dytiscidae	g__Agabus	s__Agabus colymbus	0	0	0	0	54	0	0
OTU11612	k__Animalia	p__Arthropoda	c__Insecta	o__Lepidoptera	f__Noctuidae	g__Eustrotia	s__Eustrotia merta	0	0	0	114	0	0	0
OTU11615	k__Animalia	p__Arthropoda	c__Insecta	o__Coleoptera	f__Hydrophilidae	NA	NA	0	0	0	14	0	0	0
OTU11628	k__Animalia	p__Arthropoda	c__Insecta	o__Coleoptera	f__Hydrophilidae	g__Helocombus	s__Helocombus bifidus	124	172	0	3344	0	0	89
OTU11637	k__Animalia	p__Arthropoda	c__Insecta	o__Diptera	f__Culicidae	g__Culex	NA	0	0	0	3	13	6	19
OTU11639	k__Animalia	p__Arthropoda	c__Insecta	o__Coleoptera	f__Dytiscidae	g__Agabus	s__Agabus colymbus	0	0	0	0	50	0	0
OTU11651	k__Animalia	p__Arthropoda	c__Insecta	o__Lepidoptera	NA	NA	NA	0	0	0	18	0	0	0
OTU11656	k__Animalia	p__Arthropoda	c__Insecta	o__Coleoptera	f__Dytiscidae	g__Agabus	s__Agabus colymbus	0	0	0	0	3086	0	0
OTU11664	k__Animalia	p__Arthropoda	c__Insecta	o__Diptera	f__Tachinidae	g__Vibrissina	NA	41	2	2	73	1435	206	17
OTU11690	k__Animalia	p__Arthropoda	c__Insecta	o__Coleoptera	f__Hydrophilidae	g__Helocombus	s__Helocombus bifidus	207	26	0	7040	0	95	43
OTU11706	k__Animalia	p__Arthropoda	c__Insecta	o__Lepidoptera	f__Noctuidae	g__Hemipachnobia	s__Hemipachnobia subporphyrea	56	0	0	25	124	0	0
OTU11719	k__Animalia	p__Arthropoda	c__Insecta	o__Coleoptera	NA	NA	NA	0	0	0	0	20	0	0
OTU11745	k__Animalia	p__Arthropoda	c__Insecta	o__Coleoptera	f__Scraptiidae	g__Canifa	s__Canifa pallipes	0	0	0	0	0	27	0
OTU11761	k__Animalia	p__Arthropoda	c__Insecta	o__Lepidoptera	f__Gelechiidae	g__Chionodes	NA	0	0	0	184	0	0	0
OTU11788	k__Animalia	p__Arthropoda	c__Insecta	o__Lepidoptera	f__Geometridae	g__Eupithecia	NA	0	20	0	0	0	0	0
OTU11789	k__Animalia	p__Arthropoda	c__Insecta	o__Lepidoptera	NA	NA	NA	0	0	0	0	0	50	0
OTU11806	k__Animalia	p__Arthropoda	c__Insecta	o__Coleoptera	f__Hydrophilidae	g__Hydrobiomorpha	s__Hydrobiomorpha casta	46	0	0	0	0	0	0
OTU11814	k__Animalia	p__Arthropoda	c__Insecta	o__Lepidoptera	f__Noctuidae	g__Leucania	s__Leucania lobrega	0	146	0	12	0	0	0
OTU11837	k__Animalia	p__Arthropoda	c__Insecta	o__Diptera	f__Limoniidae	NA	NA	0	0	0	3	10	121	111
OTU11843	k__Animalia	p__Arthropoda	c__Insecta	o__Lepidoptera	NA	NA	NA	0	17	0	8	0	0	0
OTU11879	k__Animalia	p__Arthropoda	c__Insecta	o__Lepidoptera	f__Geometridae	g__Eupithecia	NA	0	530	0	109	0	0	0
OTU11884	k__Animalia	p__Arthropoda	c__Insecta	o__Diptera	f__Chironomidae	g__Chironomus	s__Chironomus cf decorus	0	0	0	0	66	118	0
OTU11891	k__Animalia	p__Arthropoda	c__Insecta	o__Megaloptera	f__Corydalidae	g__Chauliodes	s__Chauliodes rastricornis	0	0	0	12	0	0	0
OTU11962	k__Animalia	p__Arthropoda	c__Insecta	o__Coleoptera	f__Dytiscidae	g__Agabus	s__Agabus colymbus	0	0	0	0	13	0	0
OTU11977	k__Animalia	p__Arthropoda	c__Insecta	o__Coleoptera	f__Scirtidae	g__Contacyphon	NA	0	0	0	0	0	280	0
OTU12020	k__Animalia	p__Arthropoda	c__Insecta	o__Coleoptera	f__Hydrophilidae	g__Helocombus	s__Helocombus bifidus	0	0	0	40	0	0	0
OTU12037	k__Animalia	p__Arthropoda	c__Insecta	o__Diptera	f__Limoniidae	g__Rhipidia	NA	14	7	0	7	347	14	3
OTU12059	k__Animalia	p__Arthropoda	c__Insecta	o__Lepidoptera	f__Noctuidae	g__Metaxaglaea	s__Metaxaglaea violacea	0	0	0	0	384	0	0
OTU12060	k__Animalia	p__Arthropoda	c__Insecta	o__Coleoptera	f__Hydrophilidae	g__Helocombus	s__Helocombus bifidus	277	657	0	5487	0	487	113
OTU12085	k__Animalia	p__Arthropoda	c__Insecta	o__Diptera	NA	NA	NA	0	0	0	51	0	0	0
OTU12088	k__Animalia	p__Arthropoda	c__Insecta	o__Diptera	f__Limoniidae	g__Dicranomyia	NA	2	43	0	0	0	9	0
OTU12090	k__Animalia	p__Arthropoda	c__Insecta	o__Diptera	NA	NA	NA	0	0	0	0	20	2	30
OTU12105	k__Animalia	p__Arthropoda	c__Insecta	o__Diptera	NA	NA	NA	0	0	0	48	0	0	17
OTU12106	k__Animalia	p__Arthropoda	c__Insecta	o__Megaloptera	f__Corydalidae	g__Chauliodes	s__Chauliodes rastricornis	0	0	0	12	0	0	0
OTU12108	k__Animalia	p__Arthropoda	c__Insecta	o__Lepidoptera	f__Tortricidae	g__Argyrotaenia	s__Argyrotaenia velutinana	0	0	0	129	0	0	0
OTU12111	k__Animalia	p__Arthropoda	c__Insecta	o__Lepidoptera	NA	NA	NA	0	6	0	18	0	0	0
OTU12116	k__Animalia	p__Arthropoda	c__Insecta	o__Diptera	NA	NA	NA	0	0	0	39	0	0	0
OTU12117	k__Animalia	p__Arthropoda	c__Insecta	o__Coleoptera	NA	NA	NA	275	0	0	0	0	0	0
OTU12124	k__Animalia	p__Arthropoda	c__Insecta	o__Coleoptera	f__Dytiscidae	g__Agabus	s__Agabus colymbus	0	0	0	0	2642	0	0
OTU12167	k__Animalia	p__Arthropoda	c__Insecta	o__Coleoptera	NA	NA	NA	11	13	0	65	0	137	0
OTU12168	k__Animalia	p__Arthropoda	c__Insecta	o__Diptera	f__Chironomidae	g__Chironomus	NA	0	0	0	83	0	0	0
OTU12214	k__Animalia	p__Arthropoda	c__Insecta	o__Diptera	f__Mycetophilidae	g__Mycetophila	s__Mycetophila fungorum	0	0	0	0	0	297	0
OTU12231	k__Animalia	p__Arthropoda	c__Insecta	o__Coleoptera	f__Ptinidae	NA	NA	0	0	0	0	0	122	0
OTU12249	k__Animalia	p__Arthropoda	c__Insecta	o__Coleoptera	NA	NA	NA	0	0	0	0	20	0	0
OTU12254	k__Animalia	p__Arthropoda	c__Insecta	o__Coleoptera	f__Hydrophilidae	g__Helocombus	s__Helocombus bifidus	3	0	0	115	0	7	0
OTU12267	k__Animalia	p__Arthropoda	c__Insecta	o__Lepidoptera	f__Erebidae	g__Eublemma	s__Eublemma quadrapex	0	0	0	86	0	0	0
OTU12301	k__Animalia	p__Arthropoda	c__Insecta	o__Coleoptera	f__Carabidae	g__Loxandrus	s__Loxandrus cincinnati	18	0	0	0	0	0	0
OTU12309	k__Animalia	p__Arthropoda	c__Insecta	o__Diptera	NA	NA	NA	0	0	0	0	309	0	489
OTU12319	k__Animalia	p__Arthropoda	c__Insecta	o__Coleoptera	NA	NA	NA	103	0	0	0	0	0	0
OTU12321	k__Animalia	p__Arthropoda	c__Insecta	o__Diptera	f__Simuliidae	g__Cnephia	s__Cnephia ornithophilia	0	0	0	27	0	0	0
OTU12329	k__Animalia	p__Arthropoda	c__Insecta	o__Lepidoptera	f__Gelechiidae	g__Dichomeris	s__Dichomeris aglaia	0	0	0	0	0	347	0
OTU12341	k__Animalia	p__Arthropoda	c__Insecta	o__Diptera	f__Psychodidae	NA	NA	0	0	0	0	0	0	52
OTU12359	k__Animalia	p__Arthropoda	c__Insecta	o__Diptera	f__Anthomyiidae	NA	NA	0	0	0	0	0	35	0
OTU12362	k__Animalia	p__Arthropoda	c__Insecta	o__Lepidoptera	NA	NA	NA	0	0	0	4	0	99	0
OTU12366	k__Animalia	p__Arthropoda	c__Insecta	o__Coleoptera	NA	NA	NA	0	0	0	0	0	97	0
OTU12434	k__Animalia	p__Arthropoda	c__Insecta	o__Diptera	f__Chironomidae	NA	NA	0	0	0	12	0	283	2
OTU12457	k__Animalia	p__Arthropoda	c__Insecta	o__Diptera	f__Mycetophilidae	g__Mycetophila	s__Mycetophila ocellus	0	0	0	1117	3	0	0
OTU12467	k__Animalia	p__Arthropoda	c__Insecta	o__Coleoptera	f__Carabidae	g__Paraclivina	s__Paraclivina bipustulata	0	0	0	0	0	41	0
OTU12479	k__Animalia	p__Arthropoda	c__Insecta	o__Diptera	f__Chironomidae	g__Chironomus	s__Chironomus harpi	0	0	0	55	0	0	0
OTU12522	k__Animalia	p__Arthropoda	c__Insecta	o__Diptera	f__Chironomidae	g__Microtendipes	NA	0	0	0	0	40	12	11
OTU12538	k__Animalia	p__Arthropoda	c__Insecta	o__Lepidoptera	f__Tortricidae	g__Argyrotaenia	s__Argyrotaenia velutinana	12	13	0	1057	9	27	0
OTU12542	k__Animalia	p__Arthropoda	c__Insecta	o__Diptera	NA	NA	NA	0	0	0	0	0	29	0
OTU12549	k__Animalia	p__Arthropoda	c__Insecta	o__Lepidoptera	f__Noctuidae	g__Psaphida	s__Psaphida rolandi	0	0	0	330	0	0	0
OTU12568	k__Animalia	p__Arthropoda	c__Insecta	o__Lepidoptera	NA	NA	NA	0	0	0	56	0	0	0
OTU12569	k__Animalia	p__Arthropoda	c__Insecta	o__Coleoptera	f__Carabidae	NA	NA	0	0	0	0	0	122	0
OTU12585	k__Animalia	p__Arthropoda	c__Insecta	o__Coleoptera	f__Dytiscidae	g__Agabus	s__Agabus colymbus	0	0	0	0	36	0	0
OTU12586	k__Animalia	p__Arthropoda	c__Insecta	o__Coleoptera	f__Dytiscidae	g__Agabus	s__Agabus colymbus	0	0	0	0	35	0	0
OTU12591	k__Animalia	p__Arthropoda	c__Insecta	o__Diptera	f__Chironomidae	g__Polypedilum	NA	0	0	0	0	17	0	0
OTU12593	k__Animalia	p__Arthropoda	c__Insecta	o__Coleoptera	f__Carabidae	g__Loxandrus	s__Loxandrus cincinnati	64	0	0	0	0	0	0
OTU12597	k__Animalia	p__Arthropoda	c__Insecta	o__Coleoptera	NA	NA	NA	0	0	0	0	0	19	0
OTU12603	k__Animalia	p__Arthropoda	c__Insecta	o__Diptera	f__Chironomidae	NA	NA	0	0	0	3	6	48	36
OTU12608	k__Animalia	p__Arthropoda	c__Insecta	o__Coleoptera	f__Dytiscidae	g__Agabus	s__Agabus colymbus	0	0	0	0	480	0	0
OTU12615	k__Animalia	p__Arthropoda	c__Insecta	o__Diptera	NA	NA	NA	0	0	0	0	0	0	24
OTU12616	k__Animalia	p__Arthropoda	c__Insecta	o__Diptera	f__Chironomidae	g__Chironomus	NA	0	0	0	0	0	70	0
OTU12630	k__Animalia	p__Arthropoda	c__Insecta	o__Diptera	f__Limoniidae	g__Erioptera	s__Erioptera caliptera	0	0	0	2	0	19	0
OTU12692	k__Animalia	p__Arthropoda	c__Insecta	o__Megaloptera	f__Corydalidae	g__Chauliodes	s__Chauliodes rastricornis	0	0	0	34	0	0	0
OTU12698	k__Animalia	p__Arthropoda	c__Insecta	o__Lepidoptera	NA	NA	NA	0	0	0	0	0	90	0
OTU12745	k__Animalia	p__Arthropoda	c__Insecta	o__Coleoptera	f__Hydrophilidae	g__Helocombus	s__Helocombus bifidus	0	0	0	179	0	0	0
OTU12777	k__Animalia	p__Arthropoda	c__Insecta	o__Diptera	NA	NA	NA	0	0	0	0	0	12	0
OTU12780	k__Animalia	p__Arthropoda	c__Insecta	o__Diptera	NA	NA	NA	0	0	0	0	0	0	1502
OTU12799	k__Animalia	p__Arthropoda	c__Insecta	o__Lepidoptera	NA	NA	NA	0	0	0	135	0	0	0
OTU12811	k__Animalia	p__Arthropoda	c__Insecta	o__Diptera	f__Tachinidae	g__Admontia	NA	0	0	0	0	231	0	0
OTU12819	k__Animalia	p__Arthropoda	c__Insecta	o__Diptera	NA	NA	NA	0	0	0	0	11	0	0
OTU12835	k__Animalia	p__Arthropoda	c__Insecta	o__Hemiptera	f__Miridae	g__Phytocoris	s__Phytocoris eximius	2	4	0	0	0	920	0
OTU12842	k__Animalia	p__Arthropoda	c__Insecta	o__Lepidoptera	f__Oecophoridae	g__Eulechria	NA	0	2	0	0	0	9	0
OTU12852	k__Animalia	p__Arthropoda	c__Insecta	o__Coleoptera	f__Scirtidae	g__Contacyphon	NA	0	0	0	0	0	133	0
OTU12855	k__Animalia	p__Arthropoda	c__Insecta	o__Lepidoptera	NA	NA	NA	1008	0	0	0	0	0	0
OTU12856	k__Animalia	p__Arthropoda	c__Insecta	o__Coleoptera	f__Carabidae	g__Loxandrus	s__Loxandrus cincinnati	217	0	0	0	0	7	0
OTU12860	k__Animalia	p__Arthropoda	c__Insecta	o__Coleoptera	f__Hydrophilidae	g__Helocombus	s__Helocombus bifidus	0	0	0	14	0	0	0
OTU12875	k__Animalia	p__Arthropoda	c__Insecta	o__Coleoptera	f__Scarabaeidae	g__Phyllophaga	s__Phyllophaga fraterna	56	0	0	0	0	0	0
OTU12876	k__Animalia	p__Arthropoda	c__Insecta	o__Coleoptera	f__Dytiscidae	g__Agabus	s__Agabus colymbus	0	0	0	0	257	0	0
OTU12877	k__Animalia	p__Arthropoda	c__Insecta	o__Diptera	NA	NA	NA	0	0	0	0	0	23	0
OTU12885	k__Animalia	p__Arthropoda	c__Insecta	o__Diptera	f__Drosophilidae	g__Scaptomyza	s__Scaptomyza pallida	0	0	0	0	0	104	0
OTU12897	k__Animalia	p__Arthropoda	c__Insecta	o__Diptera	NA	NA	NA	0	0	0	0	0	0	29
OTU12904	k__Animalia	p__Arthropoda	c__Insecta	o__Diptera	f__Chironomidae	g__Chironomus	s__Chironomus cf decorus	0	0	0	0	10	8	0
OTU12918	k__Animalia	p__Arthropoda	c__Insecta	o__Diptera	f__Limoniidae	NA	NA	0	0	0	0	0	2	93
OTU12925	k__Animalia	p__Arthropoda	c__Insecta	o__Lepidoptera	NA	NA	NA	0	0	0	7	0	0	10
OTU12928	k__Animalia	p__Arthropoda	c__Insecta	o__Coleoptera	f__Carabidae	NA	NA	38	0	0	0	0	0	0
OTU12936	k__Animalia	p__Arthropoda	c__Insecta	o__Diptera	f__Muscidae	g__Neodexiopsis	s__Neodexiopsis rufitibia	0	0	0	1	0	24	0
OTU12981	k__Animalia	p__Arthropoda	c__Insecta	o__Lepidoptera	NA	NA	NA	0	0	0	0	54	0	0
OTU13001	k__Animalia	p__Arthropoda	c__Insecta	o__Lepidoptera	NA	NA	NA	0	0	0	31	0	0	0
OTU13019	k__Animalia	p__Arthropoda	c__Insecta	o__Coleoptera	f__Carabidae	g__Clivina	s__Clivina americana	0	0	0	0	0	61	0
OTU13048	k__Animalia	p__Arthropoda	c__Insecta	o__Lepidoptera	NA	NA	NA	0	0	0	12	0	0	0
OTU13057	k__Animalia	p__Arthropoda	c__Insecta	o__Diptera	f__Chironomidae	NA	NA	0	0	0	3	0	3	102
OTU13074	k__Animalia	p__Arthropoda	c__Insecta	o__Diptera	f__Chironomidae	NA	NA	0	4	0	0	0	47	0
OTU13089	k__Animalia	p__Arthropoda	c__Insecta	o__Coleoptera	f__Dytiscidae	g__Agabus	s__Agabus colymbus	0	0	0	0	253	0	0
OTU13122	k__Animalia	p__Arthropoda	c__Insecta	o__Diptera	NA	NA	NA	17	0	0	11	0	103	0
OTU13152	k__Animalia	p__Arthropoda	c__Insecta	o__Diptera	f__Psychodidae	g__Psychoda	NA	0	0	0	0	0	0	517
OTU13158	k__Animalia	p__Arthropoda	c__Insecta	o__Lepidoptera	NA	NA	NA	0	0	0	142	0	0	0
OTU13163	k__Animalia	p__Arthropoda	c__Insecta	o__Coleoptera	f__Carabidae	g__Loxandrus	s__Loxandrus cincinnati	101	0	0	0	0	0	0
OTU13192	k__Animalia	p__Arthropoda	c__Insecta	o__Coleoptera	NA	NA	NA	0	0	0	16	0	0	0
OTU13201	k__Animalia	p__Arthropoda	c__Insecta	o__Coleoptera	f__Hydrophilidae	g__Helocombus	s__Helocombus bifidus	0	2	0	34	0	1	0
OTU13240	k__Animalia	p__Arthropoda	c__Insecta	o__Coleoptera	f__Hydrophilidae	g__Helocombus	s__Helocombus bifidus	9	0	0	80	0	0	0
OTU13245	k__Animalia	p__Arthropoda	c__Insecta	o__Lepidoptera	NA	NA	NA	0	0	0	12	0	0	0
OTU13251	k__Animalia	p__Arthropoda	c__Insecta	o__Diptera	f__Limoniidae	g__Rhipidia	NA	0	0	0	0	0	46	0
OTU13328	k__Animalia	p__Arthropoda	c__Arachnida	o__Araneae	NA	NA	NA	0	0	0	1	0	146	0
OTU13333	k__Animalia	p__Arthropoda	c__Insecta	o__Diptera	f__Culicidae	g__Culex	NA	0	0	0	91	0	0	0
OTU13339	k__Animalia	p__Arthropoda	c__Insecta	o__Diptera	f__Tachinidae	g__Admontia	NA	0	0	0	0	155	0	0
OTU13343	k__Animalia	p__Arthropoda	c__Insecta	o__Diptera	f__Chironomidae	g__Dicrotendipes	s__Dicrotendipes tritomus	0	0	0	0	6599	0	0
OTU13344	k__Animalia	p__Arthropoda	c__Insecta	o__Lepidoptera	f__Geometridae	g__Plutodes	s__Plutodes philornis	0	23	0	17	0	10	2
OTU13369	k__Animalia	p__Arthropoda	c__Insecta	o__Lepidoptera	f__Noctuidae	g__Metaxaglaea	s__Metaxaglaea violacea	0	0	0	0	473	0	0
[truncated: 129 more rows]
