# Supplementary material for: Winter diet of bats in working forests of the southeastern U.S. Coastal Plain
Source: Sci Rep. 2024 Jun 4;14:12778. doi: 10.1038/s41598-024-63062-3 (PMC11150266; doi:10.1038/s41598-024-63062-3)
Supplement: Supplementary file 4 — Supplementary Information 4. [file 41598_2024_63062_MOESM4_ESM.xlsx]

## Sheet: Sheet1
Order	Family	Genus	Species	Type of pest	Reference
Coleoptera	Bostrichidae	Xylobiops	Xylobiops basilaris	Forest	www.forestpests.org	Forest Pests of North America Native and Non-native insects, diseases, and weeds of urban, managed, and natural forests www.forestpests.org
Coleoptera	Cerambycidae	Monochamus	Monochamus titillator	Forest	www.forestpests.org	Forest Pests of North America Native and Non-native insects, diseases, and weeds of urban, managed, and natural forests www.forestpests.org
Coleoptera	Chrysomelidae	Paria	Paria fragariae	Agriculture/Forest	Hesselein and Boyd 2003, www.forestpests.org	Hesselein, C.P. & Boyd Jr., D.W. (2003). Strawberry rootworm biology and control. Proc. South. Nursery Assn. Res. Conf. Vol. 48; Forest Pests of North America Native and Non-native insects, diseases, and weeds of urban, managed, and natural forests www.forestpests.org
Coleoptera	Curculionidae	Xylosandrus	Xylosandrus crassiusculus	Forest	www.forestpests.org	Forest Pests of North America Native and Non-native insects, diseases, and weeds of urban, managed, and natural forests www.forestpests.org
Coleoptera	Curculionidae	Hylobius	Hylobius pales	Forest	www.forestpests.org	Forest Pests of North America Native and Non-native insects, diseases, and weeds of urban, managed, and natural forests www.forestpests.org
Coleoptera	Elateridae	Melanotus	Melanotus communis	Agriculture	Wrigth et al. 2005	Wright, R. J., DeVries, T. A., & Kalisch, J. A. (2005). EC05-1573 Corn Insects II.
Coleoptera	Mycetophagidae	Typhaea	Typhaea stercorea	Agriculture/Forest	Arnett 1985, McCraken et al. 2012	Arnett, R. (1985) American Insects. A handbook of the insects of America north of Mexico. Van Nostrand Reinhold Company Inc., New York; McCracken, G. F., Westbrook, J. K., Brown, V. A., Eldridge, M., Federico, P., & Kunz, T. H. (2012). Bats track and exploit changes in insect pest populations
Coleoptera	Scarabaeidae	Phyllophaga	Phyllophaga tecta	Agriculture/Forest	Wright et al. 2005, www.forestpests.org	Wright, R. J., DeVries, T. A., & Kalisch, J. A. (2005). EC05-1573 Corn Insects II; Forest Pests of North America Native and Non-native insects, diseases, and weeds of urban, managed, and natural forests www.forestpests.org
Coleoptera	Scarabaeidae	Phyllophaga	Phyllophaga fraterna	Agriculture/Forest	Wright et al. 2005, www.forestpests.org	Wright, R. J., DeVries, T. A., & Kalisch, J. A. (2005). EC05-1573 Corn Insects II; Forest Pests of North America Native and Non-native insects, diseases, and weeds of urban, managed, and natural forests www.forestpests.org
Coleoptera	Scarabaeidae	Phyllophaga	Phyllophaga foxii	Agriculture/Forest	Wright et al. 2005, www.forestpests.org	Wright, R. J., DeVries, T. A., & Kalisch, J. A. (2005). EC05-1573 Corn Insects II; Forest Pests of North America Native and Non-native insects, diseases, and weeds of urban, managed, and natural forests www.forestpests.org
Coleoptera	Scarabaeidae	Phyllophaga	Phyllophaga hirticula	Agriculture/Forest	Wright et al. 2005, www.forestpests.org	Wright, R. J., DeVries, T. A., & Kalisch, J. A. (2005). EC05-1573 Corn Insects II; Forest Pests of North America Native and Non-native insects, diseases, and weeds of urban, managed, and natural forests www.forestpests.org
Coleoptera	Scarabaeidae	Phyllophaga	Phyllophaga nebulosa	Agriculture/Forest	Wright et al. 2005, www.forestpests.org	Wright, R. J., DeVries, T. A., & Kalisch, J. A. (2005). EC05-1573 Corn Insects II; Forest Pests of North America Native and Non-native insects, diseases, and weeds of urban, managed, and natural forests www.forestpests.org
Diptera	Anthomyiidae	Delia	Delia platura	Agriculture/forest	Wright et al. 2005, www.forestpests.org	Wright, R. J., DeVries, T. A., & Kalisch, J. A. (2005). EC05-1573 Corn Insects II; Forest Pests of North America Native and Non-native insects, diseases, and weeds of urban, managed, and natural forests www.forestpests.org
Diptera	Ceratopogonidae	Forcipomyia	Forcipomyia glauca	Health and/or nuisance	Borkent and Dominiak 2020	Borkent, A. R. T., & Dominiak, P. (2020). Catalog of the biting midges of the world (Diptera: Ceratopogonidae). Zootaxa, 4787(1), 1-377.
Diptera	Ceratopogonidae	Bezzia	Bezzia nobilis	Health and/or nuisance	Borkent and Dominiak 2020	Borkent, A. R. T., & Dominiak, P. (2020). Catalog of the biting midges of the world (Diptera: Ceratopogonidae). Zootaxa, 4787(1), 1-377.
Diptera	Ceratopogonidae	Atrichopogon	Atrichopogon levis	Health and/or nuisance	Borkent and Dominiak 2020	Borkent, A. R. T., & Dominiak, P. (2020). Catalog of the biting midges of the world (Diptera: Ceratopogonidae). Zootaxa, 4787(1), 1-377.
Diptera	Culicidae	Aedes	Aedes canadensis	Health and/or nuisance	Forest and Walker 2019	Foster, W. A., & Walker, E. D. (2019). mosquitoes (Culicidae). In Medical and veterinary entomology (pp. 261-325). Academic press.
Diptera	Culicidae	Aedes	Aedes japonicus	Health and/or nuisance	Forest and Walker 2019	Foster, W. A., & Walker, E. D. (2019). mosquitoes (Culicidae). In Medical and veterinary entomology (pp. 261-325). Academic press.
Diptera	Culicidae	Aedes	Aedes mitchellae	Health and/or nuisance	Forest and Walker 2019	Foster, W. A., & Walker, E. D. (2019). mosquitoes (Culicidae). In Medical and veterinary entomology (pp. 261-325). Academic press.
Diptera	Culicidae	Aedes	Aedes vexans	Health and/or nuisance	Forest and Walker 2019	Foster, W. A., & Walker, E. D. (2019). mosquitoes (Culicidae). In Medical and veterinary entomology (pp. 261-325). Academic press.
Diptera	Culicidae	Anopheles	Anopheles crucians	Health and/or nuisance	Forest and Walker 2019	Foster, W. A., & Walker, E. D. (2019). mosquitoes (Culicidae). In Medical and veterinary entomology (pp. 261-325). Academic press.
Diptera	Culicidae	Anopheles	Anopheles punctipennis	Health and/or nuisance	Forest and Walker 2019	Foster, W. A., & Walker, E. D. (2019). mosquitoes (Culicidae). In Medical and veterinary entomology (pp. 261-325). Academic press.
Diptera	Culicidae	Anopheles	Anopheles quadrimaculatus	Health and/or nuisance	Forest and Walker 2019	Foster, W. A., & Walker, E. D. (2019). mosquitoes (Culicidae). In Medical and veterinary entomology (pp. 261-325). Academic press.
Diptera	Culicidae	Culex	Culex erraticus	Health and/or nuisance	Forest and Walker 2019	Foster, W. A., & Walker, E. D. (2019). mosquitoes (Culicidae). In Medical and veterinary entomology (pp. 261-325). Academic press.
Diptera	Culicidae	Culex	Culex nigripalpus	Health and/or nuisance	Forest and Walker 2019	Foster, W. A., & Walker, E. D. (2019). mosquitoes (Culicidae). In Medical and veterinary entomology (pp. 261-325). Academic press.
Diptera	Culicidae	Culex	Culex salinarius	Health and/or nuisance	Forest and Walker 2019	Foster, W. A., & Walker, E. D. (2019). mosquitoes (Culicidae). In Medical and veterinary entomology (pp. 261-325). Academic press.
Diptera	Culicidae	Culex	Culex tarsalis	Health and/or nuisance	Forest and Walker 2019	Foster, W. A., & Walker, E. D. (2019). mosquitoes (Culicidae). In Medical and veterinary entomology (pp. 261-325). Academic press.
Diptera	Culicidae	Culex	Culex territans	Health and/or nuisance	Forest and Walker 2019	Foster, W. A., & Walker, E. D. (2019). mosquitoes (Culicidae). In Medical and veterinary entomology (pp. 261-325). Academic press.
Diptera	Culicidae	Culiseta	Culiseta melanura	Health and/or nuisance	Forest and Walker 2019	Foster, W. A., & Walker, E. D. (2019). mosquitoes (Culicidae). In Medical and veterinary entomology (pp. 261-325). Academic press.
Diptera	Culicidae	Uranotaenia	Uranotaenia sapphirina	Health and/or nuisance	Reeves et al. 2018	Reeves LE, Holderman CJ, Blosser EM, Gillett-Kaufman JL, Kawahara AY, Kaufman PE, Burkett-Cadena ND. 2018. Identification of Uranotaenia sapphirina as a specialist of annelids broadens known mosquito host use patterns. Communications Biology 1: 92.
Diptera	Muscidae	Atherigona	Atherigona reversura	Agriculture/Forest	Baxter et al. 2018, www.forestpest.org	Baxter, L. L., Hancock, D. W., & Hudson, W. G. (2014). The bermudagrass stem maggot (Atherigona reversura Villeneuve): a review of current knowledge. Forage & Grazinglands, 12(1): 1-8; Forest Pests of North America Native and Non-native insects, diseases, and weeds of urban, managed, and natural forests www.forestpests.org
Diptera	Simuliidae	Simulium	Simulium venustum complex	Health and/or nuisance	Mock and Adler 2002, Adler et al. 2010	Mock, D. E., & Adler, P. H. (2002). Black flies (Diptera: Simuliidae) of Kansas: review, new records, and pest status. Journal of the Kansas Entomological Society, 203-213.; Adler, P. H., Cheke, R. A., & Post, R. J. (2010). Evolution, epidemiology, and population genetics of black flies (Diptera: Simuliidae). Infection, Genetics and Evolution, 10(7), 846-865.
Diptera	Simuliidae	Cnephia	Cnephia ornithophilia	Health and/or nuisance	Mock and Adler 2002, Adler et al. 2011	Mock, D. E., & Adler, P. H. (2002). Black flies (Diptera: Simuliidae) of Kansas: review, new records, and pest status. Journal of the Kansas Entomological Society, 203-213.; Adler, P. H., Cheke, R. A., & Post, R. J. (2010). Evolution, epidemiology, and population genetics of black flies (Diptera: Simuliidae). Infection, Genetics and Evolution, 10(7), 846-865.
Diptera	Simuliidae	Simulium	Simulium tuberosum	Health and/or nuisance	Mock and Adler 2002, Adler et al. 2012	Mock, D. E., & Adler, P. H. (2002). Black flies (Diptera: Simuliidae) of Kansas: review, new records, and pest status. Journal of the Kansas Entomological Society, 203-213.; Adler, P. H., Cheke, R. A., & Post, R. J. (2010). Evolution, epidemiology, and population genetics of black flies (Diptera: Simuliidae). Infection, Genetics and Evolution, 10(7), 846-865.
Diptera	Psychodidae	Psychoda	Psychoda alternata	Health and/or nuisance	Boumans et al. 2009	Boumans, L., Zimmer, J. Y., & Verheggen, F. (2009). First record of the'bathroom mothmidge'Clogmia albipunctata, a conspicuous element of the Belgian fauna that went unnoticed (Diptera: Psychodidae). Phegea, 37(4).
Hemiptera	Aphididae	Aphis	Aphis craccivora	Agriculture/Forest	Wright et al. 2009, www.forestpests.org	Wright, R. J., DeVries, T. A., & Kalisch, J. (2009). EC09-1577 Alfalfa Insects II; Forest Pests of North America Native and Non-native insects, diseases, and weeds of urban, managed, and natural forests www.forestpests.org
Hemiptera	Aphididae	Acyrthosiphon	Acyrthosiphon pisum	Agriculture/Forest	Wright et al. 2009, www.forestpests.org	Wright, R. J., DeVries, T. A., & Kalisch, J. (2009). EC09-1577 Alfalfa Insects II; Forest Pests of North America Native and Non-native insects, diseases, and weeds of urban, managed, and natural forests www.forestpests.org
Hemiptera	Miridae	Trigonotylus	Trigonotylus tenuis	Agriculture/Forest	Natwick 2002, www.forestpests.org	Natwick, E. T. (2002). UC IPM Pest Management Guidelines--bermudagrass Seed Production (Vol. 3472). University of California, ANR/Communications Services, Forest Pests of North America Native and Non-native insects, diseases, and weeds of urban, managed, and natural forests www.forestpests.org
Hemiptera	Pentatomidae	Nezara	Nezara viridula	Agriculture/Forest	Schaefer and Panizzi 2000, www.forestpests.org	Schaefer, C. W., & Panizzi, A. R. (Eds.). (2000). Heteroptera of economic importance. CRC press; Forest Pests of North America Native and Non-native insects, diseases, and weeds of urban, managed, and natural forests www.forestpests.org
Hemiptera	Rhyparochromidae	Paromius	Paromius longulus	Agriculture	King and Saunders 1984	King, A. B., & Saunders, J. L. (1984). The invertebrate pests of annual food crops in Central America: A guide to their recognition and control. Bib. Orton IICA/CATIE.
Lepidoptera	Bucculatricidae	Bucculatrix	Bucculatrix spp	Forest	www.forestpests.org	Forest Pests of North America Native and Non-native insects, diseases, and weeds of urban, managed, and natural forests www.forestpests.org
Lepidoptera	Cossidae	Prionoxystus	Prionoxystus robiniae	Forest	www.forestpests.org	Forest Pests of North America Native and Non-native insects, diseases, and weeds of urban, managed, and natural forests www.forestpests.org
Lepidoptera	Erebidae	Hyphantria	Hyphantria cunea	Forest	www.forestpests.org	Forest Pests of North America Native and Non-native insects, diseases, and weeds of urban, managed, and natural forests www.forestpests.org
Lepidoptera	Erebidae	Hypena	Hypena scabra	Agriculture	Wright et al. 2008, Powell and Opler 2009, McCracken et al. 2012	Wright, R. J., DeVries, T. A., & Kalisch, J. A. (2008). Soybean Insects: I. University of Nebraska--Lincoln, Extension.; Powell, J. A., & Opler, P. A. (2009). Moths of western north america (Vol. 64). Berkeley: University of California Press; McCracken, G. F., Westbrook, J. K., Brown, V. A., Eldridge, M., Federico, P., & Kunz, T. H. (2012). Bats track and exploit changes in insect pest population…
Lepidoptera	Gelechiidae	Coleotechnites	Coleotechnites piceaella	Forest	www.forestpests.org	Forest Pests of North America Native and Non-native insects, diseases, and weeds of urban, managed, and natural forests www.forestpests.org
Lepidoptera	Gelechiidae	Coleotechnites	Coleotechnites florae	Forest	www.forestpests.org	Forest Pests of North America Native and Non-native insects, diseases, and weeds of urban, managed, and natural forests www.forestpests.org
Lepidoptera	Gelechiidae	Coleotechnites	Coleotechnites thujaella	Forest	www.forestpests.org	Forest Pests of North America Native and Non-native insects, diseases, and weeds of urban, managed, and natural forests www.forestpests.org
Lepidoptera	Gelechiidae	Dichomeris	Dichomeris ligulella	Forest	www.forestpests.org	Forest Pests of North America Native and Non-native insects, diseases, and weeds of urban, managed, and natural forests www.forestpests.org
Lepidoptera	Gelechiidae	Stegasta	Stegasta spp	Agriculture	Wall and Berberet 1979	Wall, R. G., & Berberet, R. C. (1979). Reduction in leaf area of Spanish peanuts by the rednecked peanutworm. Journal of Economic Entomology, 72(5), 671-673.
Lepidoptera	Geometridae	Eupithecia	Euphitecia miserulata	Agriculture	McCracken et al. 2012, Guédot et al. 2016	McCracken, G. F., Westbrook, J. K., Brown, V. A., Eldridge, M., Federico, P., & Kunz, T. H. (2012). Bats track and exploit changes in insect pest populations; Guédot, C., & Perry, R. S. (2016). Evaluation of Foliar Insecticides for the Control of Rhopobota naevana and Eupithecia miserulata in Cranberry, 2015. Arthropod Management Tests, 41(1), tsw112.
Lepidoptera	Geometridae	Phigalia	Phigalia spp	Forest	www.forestpests.org	Forest Pests of North America Native and Non-native insects, diseases, and weeds of urban, managed, and natural forests www.forestpests.org
Lepidoptera	Geometridae	Melanolophia	Melanolophia spp	Forest	www.forestpests.org	Forest Pests of North America Native and Non-native insects, diseases, and weeds of urban, managed, and natural forests www.forestpests.org
Lepidoptera	Geometridae	Orthonama	Orthonama obstipata	Agriculture	Covell 1984, McCracken et al. 2012	Covell, C. (1984) A field guide to the moths of eastern North America. Houghton Mifflin, Boston; McCracken, G. F., Westbrook, J. K., Brown, V. A., Eldridge, M., Federico, P., & Kunz, T. H. (2012). Bats track and exploit changes in insect pest populations.
Lepidoptera	Noctuidae	Mythimna	Mythimna unipuncta	Agriculture	Wright et al. 2005	Wright, R. J., DeVries, T. A., & Kalisch, J. A. (2005). EC05-1573 Corn Insects II.
Lepidoptera	Noctuidae	Condica	Condica spp	Agriculture	Covell 1984, McCracken et al. 2012	Covell, C. (1984) A field guide to the moths of eastern North America. Houghton Mifflin, Boston; McCracken, G. F., Westbrook, J. K., Brown, V. A., Eldridge, M., Federico, P., & Kunz, T. H. (2012). Bats track and exploit changes in insect pest populations.
Lepidoptera	Notodontidae	Symmerista	Symmerista spp	Forest	www.forestpests.org	Forest Pests of North America Native and Non-native insects, diseases, and weeds of urban, managed, and natural forests www.forestpests.org
Lepidoptera	Plutellidae	Plutella	Plutella xylostella	Agriculture	Powell and Opler 2009, McCracken et al. 2012	Powell, J. A., & Opler, P. A. (2009). Moths of western north america (Vol. 64). Berkeley: University of California Press; McCracken, G. F., Westbrook, J. K., Brown, V. A., Eldridge, M., Federico, P., & Kunz, T. H. (2012). Bats track and exploit changes in insect pest populations.
Lepidoptera	Pyralidae	Dioryctria	Dioryctria spp	Forest	www.forestpests.org	Forest Pests of North America Native and Non-native insects, diseases, and weeds of urban, managed, and natural forests www.forestpests.org
Lepidoptera	Sesiidae	Synanthedon	Synanthedon acerni	Forest	www.forestpests.org	Forest Pests of North America Native and Non-native insects, diseases, and weeds of urban, managed, and natural forests www.forestpests.org
Lepidoptera	Tortricidae	Acleris	Acleris spp	Forest	www.forestpests.org	Forest Pests of North America Native and Non-native insects, diseases, and weeds of urban, managed, and natural forests www.forestpests.org
Lepidoptera	Tortricidae	Ancylis	Ancylis spp	Forest	www.forestpests.org	Forest Pests of North America Native and Non-native insects, diseases, and weeds of urban, managed, and natural forests www.forestpests.org
Lepidoptera	Tortricidae	Argyrotaenia	Argyrotaenia pinatubana	Forest	www.forestpests.org	Forest Pests of North America Native and Non-native insects, diseases, and weeds of urban, managed, and natural forests www.forestpests.org
Lepidoptera	Tortricidae	Clepsis	Clepsis peritana	Agriculture	Atkins Jr. 1958	Atkins Jr, E. L. (1958). The garden tortrix, Clepsis peritana (Clemens): a new economic pest in southern California. Journal of Economic Entomology, 51(5), 596-598.
Lepidoptera	Tortricidae	Cydia	Cydia spp	Agriculture	Powell and Opler 2009, McCracken et al. 2012	Powell, J. A., & Opler, P. A. (2009). Moths of western north america (Vol. 64). Berkeley: University of California Press; McCracken, G. F., Westbrook, J. K., Brown, V. A., Eldridge, M., Federico, P., & Kunz, T. H. (2012). Bats track and exploit changes in insect pest populations.
Lepidoptera	Tortricidae	Rhyacionia	Rhyacionia frustrana	Forest	www.forestpests.org	Forest Pests of North America Native and Non-native insects, diseases, and weeds of urban, managed, and natural forests www.forestpests.org
Lepidoptera	Tortricidae	Strepsicrates	Strepsicrates smithiana	Agriculture	Diez-Rodriguez et al. 2016	Diez-Rodríguez, G. I., Nava, D. E., Hubner, L. K., Canez Neto, F. C., & Antunes, L. E. C. (2016). Biology and infestation of Strepsicrates smithiana in strawberry guava. Pesquisa Agropecuária Brasileira, 51, 280-283.
Lepidoptera	Tortricidae	Platynota	Platynota rostrana	Agriculture	Van der Gaag and Van der Straten 2017	van der Gaag, D. J., & van der Straten, M. (2017). Short pest risk analysis for Platynota rostrana and Platynota stultana.
Trombidiformes	Tetranychidae	Tetranychus	Tetranychus urticae	Agriculture	Wright et al. 2005	Wright, R. J., DeVries, T. A., & Kalisch, J. A. (2005). EC05-1573 Corn Insects II.
